# Supplementary material for: ﻿Morphological and phylogenetic analyses reveal novel entomopathogenic fungi infecting scale insects and aphids in China
Source: IMA Fungus. 2025 Oct 8;16:e170123. doi: 10.3897/imafungus.16.170123 (PMC12529078; doi:10.3897/imafungus.16.170123)
Supplement: XML Treatment for Cladosporium kuwanaspidis [file imafungus.16.170123-treatment1.xml]

<!DOCTYPE tp:taxon-treatment
  PUBLIC "-//TaxonX//DTD Taxonomic Treatment Publishing DTD v0 20100105//EN" "tax-treatment-NSO.dtd">
<tp:taxon-treatment xmlns:tp="http://www.plazi.org/taxpub"><tp:treatment-meta><kwd-group><label>Taxon classification</label><kwd>
                <named-content content-type="kingdom">Animalia</named-content>
              </kwd><kwd>
                <named-content content-type="order">Cladosporiales</named-content>
              </kwd><kwd>
                <named-content content-type="family">Cladosporiaceae</named-content>
              </kwd></kwd-group><mixed-citation publication-type="journal"><person-group><name><surname>Yang</surname><given-names>Chunlin</given-names></name><name><surname>Xu</surname><given-names>Xiulan</given-names></name><name><surname>Li</surname><given-names>Xinyue</given-names></name><name><surname>Liu</surname><given-names>Feng</given-names></name><name><surname>Zeng</surname><given-names>Zhen</given-names></name><name><surname>Xiao</surname><given-names>Qiangang</given-names></name><name><surname>Liu</surname><given-names>Yinggao</given-names></name></person-group><article-title>﻿Morphological and phylogenetic analyses reveal novel entomopathogenic fungi infecting scale insects and aphids in China</article-title><source>IMA Fungus</source><day>08</day><month>10</month><year>2025</year><volume>16</volume><pub-id pub-id-type="doi">10.3897/imafungus.16.170123</pub-id></mixed-citation></tp:treatment-meta><tp:nomenclature><label>﻿</label><tp:taxon-name><object-id xmlns:xlink="http://www.w3.org/1999/xlink" content-type="arpha" xlink:type="simple">C57536B9-493B-5E7F-B279-114DAE7312BB</object-id>
              <tp:taxon-name-part taxon-name-part-type="genus" reg="Cladosporium">Cladosporium</tp:taxon-name-part>
              <tp:taxon-name-part taxon-name-part-type="species" reg="kuwanaspidis">kuwanaspidis</tp:taxon-name-part>
              <object-id xmlns:xlink="http://www.w3.org/1999/xlink" content-type="mycobank" xlink:type="simple">MB 858369</object-id>
            </tp:taxon-name><tp:taxon-authority>X.L. Xu &amp; C.L. Yang</tp:taxon-authority><tp:taxon-status xmlns:xlink="http://www.w3.org/1999/xlink" xlink:type="simple">sp. nov.</tp:taxon-status><xref ref-type="fig" rid="F4">Fig. 4</xref></tp:nomenclature><tp:treatment-sec sec-type="etymology" id="SECID0EHRGM"><title>Etymology.</title><p>In reference to the generic name for the associated scale insect (<italic><tp:taxon-name><tp:taxon-name-part taxon-name-part-type="genus" reg="Kuwanaspis">Kuwanaspis</tp:taxon-name-part> <tp:taxon-name-part taxon-name-part-type="species" reg="howardi">howardi</tp:taxon-name-part></tp:taxon-name></italic>).</p></tp:treatment-sec><tp:treatment-sec sec-type="diagnosis" id="SECID0EYRGM"><title>Diagnosis.</title><p>Similar to <italic><tp:taxon-name><tp:taxon-name-part taxon-name-part-type="genus" reg="Cladosporium">Cladosporium</tp:taxon-name-part> <tp:taxon-name-part taxon-name-part-type="species" reg="perangustum">perangustum</tp:taxon-name-part></tp:taxon-name></italic> in having conidiophores of comparable size, but <italic><tp:taxon-name><tp:taxon-name-part taxon-name-part-type="genus" reg="Cordyceps">C.</tp:taxon-name-part> <tp:taxon-name-part taxon-name-part-type="species" reg="kuwanaspidis">kuwanaspidis</tp:taxon-name-part></tp:taxon-name></italic> differs by its unbranched conidiophores and larger ramoconidia.</p></tp:treatment-sec><tp:treatment-sec sec-type="material" id="SECID0EUSGM"><title>Type.</title><p><bold>CHINA</bold> • Sichuan Province, Meishan City, Hongya County. Infected scale insects (<italic><tp:taxon-name><tp:taxon-name-part taxon-name-part-type="genus" reg="Kuwanaspis">Kuwanaspis</tp:taxon-name-part> <tp:taxon-name-part taxon-name-part-type="species" reg="howardi">howardi</tp:taxon-name-part></tp:taxon-name></italic>) were found on the culms of bamboo (<italic><tp:taxon-name><tp:taxon-name-part taxon-name-part-type="genus" reg="Pleioblastus">Pleioblastus</tp:taxon-name-part> <tp:taxon-name-part taxon-name-part-type="species" reg="amarus">amarus</tp:taxon-name-part></tp:taxon-name></italic> (Keng) P. C. Keng), <named-content xmlns:xlink="http://www.w3.org/1999/xlink" content-type="dwc:verbatimCoordinates" xlink:type="simple"><named-content content-type="geo-json" specific-use="{&#34;type&#34;:&#34;Point&#34;,&#34;coordinates&#34;:[103.234000,29.698000]}" id="NCID0EVTGM" xlink:type="simple">29°41.88'N, 103°14.04'E</named-content></named-content>, alt. 540 m, 13 Mar. 2021, C.L. Yang, YCL202103004 (<named-content xmlns:xlink="http://www.w3.org/1999/xlink" content-type="dwc:institutional_code" xlink:title="Herbarium of Sichuan Agricultural University" xlink:href="http://grbio.org/institution/sichuan-agricultural-university" xlink:type="simple">SICAU</named-content> 25-0082 – holotype preserved in the Herbarium of Sichuan Agricultural University; living culture <named-content xmlns:xlink="http://www.w3.org/1999/xlink" content-type="dwc:institutional_code" xlink:title="Culture Collection of Sichuan Agricultural University" xlink:href="http://grbio.org/institution/sichuan-agricultural-university" xlink:type="simple">SICAUCC</named-content> 25-0063 – ex-holotype stored in the Culture Collection in Sichuan Agricultural University).</p></tp:treatment-sec><tp:treatment-sec sec-type="description" id="SECID0ECUGM"><title>Description.</title><p>Parasitic on scale insect from <italic><tp:taxon-name><tp:taxon-name-part taxon-name-part-type="genus" reg="Pleioblastus">Pleioblastus</tp:taxon-name-part> <tp:taxon-name-part taxon-name-part-type="species" reg="amarus">amarus</tp:taxon-name-part></tp:taxon-name></italic> (<italic><tp:taxon-name><tp:taxon-name-part taxon-name-part-type="family">Poaceae</tp:taxon-name-part></tp:taxon-name></italic>). <bold>Sexual morph</bold>: Not observed. <bold>Asexual morph</bold>: Hyphomycetous. Mycelium superficial and immersed, with abundant sporulation on the surface of scale insect. Conidiophores erect, fasciculate, usually macronematous, cylindrical, subnodulose or nodulose, geniculate, septate, unbranched, pale brown to brown, slightly roughened to verruculose, thick-walled, and pronounced loci, 45–120 × 3.5–6 μm. Conidiogenous cells terminal or intercalary, cylindrical, sometimes sinuous, proliferation sympodial, 14–25(–80) × 2.5–6.5 μm, conidiogenous loci at the apex (2–5) or in lateral shoulders (0–2). Ramoconidia olive to brown, septate or aseptate, ellipsoidal to subcylindrical, smooth- and thick-walled, 6–13.5 × 3–5.5 μm. Secondary ramoconidia oblong, pale brown, 0–1 septate, 2–4 distal hila, 5.5–9 × 2.5–5 μm. Conidia numerous, catenate, forming short branched chains, aseptate, olive to brown, smooth- and thin- walled, ellipsoid-ovoid, obovoid, 2–7.5 × 2–4 μm. Intercalary conidia limoniform, oval to ellipsoid, with hila protuberant, 3.5–7.5 × 2.5–4 μm. Terminal conidia globose to ellipsoid, sometimes hila evident, 2–4 × 2–3.5 μm. Microcyclic conidiogenesis absent. In vitro on <abbrev xmlns:xlink="http://www.w3.org/1999/xlink" xlink:title="Synthetic low nutrient agar medium" id="ABBRID0E4UGM" xlink:type="simple">SNA</abbrev>: Mycelium abundant, submerged, overgrowing whole culture dishes, hyphae straight to slightly sinuous, septate and branched, olive to brown, and thick-walled, 2–3.5 µm wide. Conidiophores erect, occasionally branched, brown, thick-walled, 33–118 × 2.5–4 µm. Ramoconidia olive to brown, narrowly ellipsoid to cylindrical-oblong, subcylindrical, septate or aseptate, smooth- and thick-walled, 6–17.5 (–20) × 2–5 µm. Conidia in simple and branched acropetal chains, light olive, aseptate, smooth- and thin-walled, ellipsoidovoid, obovoid, fusiform, 3–6.5 × 2–4 µm. Intercalary conidia oval to ellipsoid, with hila protuberant, 3.5–6.5 × 2.5–4 μm. Terminal conidia globose to ellipsoid, 2.5–4 × 2–4 μm.</p><fig id="F4" position="float" orientation="portrait"><object-id xmlns:xlink="http://www.w3.org/1999/xlink" content-type="doi" xlink:type="simple">10.3897/imafungus.16.170123.figure4</object-id><object-id xmlns:xlink="http://www.w3.org/1999/xlink" content-type="arpha" xlink:type="simple">9FD447AE-B9F8-5188-BAFF-D94942C9ECFE</object-id><label>Figure 4.</label><caption><p><italic><tp:taxon-name><tp:taxon-name-part taxon-name-part-type="genus" reg="Cladosporium">Cladosporium</tp:taxon-name-part> <tp:taxon-name-part taxon-name-part-type="species" reg="kuwanaspidis">kuwanaspidis</tp:taxon-name-part></tp:taxon-name></italic>. A–C. Symptoms and appearance of colonies observed on <italic><tp:taxon-name><tp:taxon-name-part taxon-name-part-type="genus" reg="Kuwanaspis">Kuwanaspis</tp:taxon-name-part> <tp:taxon-name-part taxon-name-part-type="species" reg="howardi">howardi</tp:taxon-name-part></tp:taxon-name></italic>. D–G. Conidiophores. H. Ramoconidia (white arrows), secondary ramoconidia (red arrows), and terminal conidia (yellow arrows). I–K. Colonies on <abbrev xmlns:xlink="http://www.w3.org/1999/xlink" xlink:title="Malt extract agar medium" id="ABBRID0E6VGM" xlink:type="simple">MEA</abbrev>, <abbrev xmlns:xlink="http://www.w3.org/1999/xlink" xlink:title="Potato dextrose agar medium" id="ABBRID0EDWGM" xlink:type="simple">PDA</abbrev>, and <abbrev xmlns:xlink="http://www.w3.org/1999/xlink" xlink:title="Synthetic low nutrient agar medium" id="ABBRID0EHWGM" xlink:type="simple">SNA</abbrev> for 7 days. Scale bars: 200 µm (B, C); 10 µm (D–H).</p></caption><graphic xmlns:xlink="http://www.w3.org/1999/xlink" xlink:href="imafungus-16-e170123-g004.jpg" position="float" orientation="portrait" xlink:type="simple" id="oo_1433197.jpg"><uri content-type="original_file" xlink:type="simple">https://binary.pensoft.net/fig/1433197</uri></graphic></fig></tp:treatment-sec><tp:treatment-sec sec-type="description" id="SECID0EQWGM"><title>Culture characteristics.</title><p>Conidia of all types can germinate within 12 h in sterile distilled water, with germination tubes forming from any part of the conidial body. Colonies on <abbrev xmlns:xlink="http://www.w3.org/1999/xlink" xlink:title="Malt extract agar medium" id="ABBRID0EWWGM" xlink:type="simple">MEA</abbrev> attaining 40–50 mm diameter, after 1 week at 25 °C, greyish-green to greyish toward regular margins, velvety, sporulation profuse, radially furrowed, aerial mycelium abundant, reverse dark green. Colonies on <abbrev xmlns:xlink="http://www.w3.org/1999/xlink" xlink:title="Potato dextrose agar medium" id="ABBRID0E1WGM" xlink:type="simple">PDA</abbrev> attaining 35–40 mm diameter, after 1 week at 25 °C, grey-olivaceous to iron grey, pale greenish grey toward regular margins, reverse dark green. Colonies on <abbrev xmlns:xlink="http://www.w3.org/1999/xlink" xlink:title="Synthetic low nutrient agar medium" id="ABBRID0E5WGM" xlink:type="simple">SNA</abbrev> attaining 20–30 mm diameter, after 1 week at 25 °C, smoke-grey to olivaceous-grey, aerial mycelium loose, reverse olivaceous to brown.</p></tp:treatment-sec><tp:treatment-sec sec-type="host" id="SECID0ECXGM"><title>Host.</title><p><italic><tp:taxon-name><tp:taxon-name-part taxon-name-part-type="genus" reg="Kuwanaspis">Kuwanaspis</tp:taxon-name-part> <tp:taxon-name-part taxon-name-part-type="species" reg="howardi">howardi</tp:taxon-name-part></tp:taxon-name></italic> (<italic><tp:taxon-name><tp:taxon-name-part taxon-name-part-type="family">Diaspididae</tp:taxon-name-part></tp:taxon-name></italic>).</p></tp:treatment-sec><tp:treatment-sec sec-type="habitat" id="SECID0EZXGM"><title>Habitat.</title><p>Subtropical evergreen broad-leaved forests, particularly bamboo forests, are common habitats. <italic><tp:taxon-name><tp:taxon-name-part taxon-name-part-type="genus" reg="Kuwanaspis">Kuwanaspis</tp:taxon-name-part> <tp:taxon-name-part taxon-name-part-type="species" reg="howardi">howardi</tp:taxon-name-part></tp:taxon-name></italic> often causes damage in the lower canopy of bamboo forests. Occasionally, <italic><tp:taxon-name><tp:taxon-name-part taxon-name-part-type="genus" reg="Cladosporium">Cladosporium</tp:taxon-name-part> <tp:taxon-name-part taxon-name-part-type="species" reg="kuwanaspidis">kuwanaspidis</tp:taxon-name-part></tp:taxon-name></italic> can be observed on bamboo culms. Scale insects are more easily found in shaded and sheltered areas.</p></tp:treatment-sec><tp:treatment-sec sec-type="distribution" id="SECID0EVYGM"><title>Distribution.</title><p>China, Sichuan Province, Meishan City.</p></tp:treatment-sec><tp:treatment-sec sec-type="material" id="SECID0E1YGM"><title>Material examined.</title><p><bold>CHINA</bold> • Sichuan Province, Meishan City, Hongya County. Infected scale insects (<italic><tp:taxon-name><tp:taxon-name-part taxon-name-part-type="genus" reg="Kuwanaspis">Kuwanaspis</tp:taxon-name-part> <tp:taxon-name-part taxon-name-part-type="species" reg="howardi">howardi</tp:taxon-name-part></tp:taxon-name></italic>) were found on the culms of bamboo (<italic><tp:taxon-name><tp:taxon-name-part taxon-name-part-type="genus" reg="Pleioblastus">Pleioblastus</tp:taxon-name-part> <tp:taxon-name-part taxon-name-part-type="species" reg="amarus">amarus</tp:taxon-name-part></tp:taxon-name></italic>), <named-content xmlns:xlink="http://www.w3.org/1999/xlink" content-type="dwc:verbatimCoordinates" xlink:type="simple"><named-content content-type="geo-json" specific-use="{&#34;type&#34;:&#34;Point&#34;,&#34;coordinates&#34;:[103.234000,29.698000]}" id="NCID0E2ZGM" xlink:type="simple">29°41.88'N, 103°14.04'E</named-content></named-content>, alt. 540 m, 9 Mar. 2021, C.L. Yang, YCL202103004 (living culture <named-content xmlns:xlink="http://www.w3.org/1999/xlink" content-type="dwc:institutional_code" xlink:title="Culture Collection of Sichuan Agricultural University" xlink:href="http://grbio.org/institution/sichuan-agricultural-university" xlink:type="simple">SICAUCC</named-content> 25-0063); • <italic>ibid.</italic> YCL202103004-1 (<named-content xmlns:xlink="http://www.w3.org/1999/xlink" content-type="dwc:institutional_code" xlink:title="Herbarium of Sichuan Agricultural University" xlink:href="http://grbio.org/institution/sichuan-agricultural-university" xlink:type="simple">SICAU</named-content> 25-0083, living culture <named-content xmlns:xlink="http://www.w3.org/1999/xlink" content-type="dwc:institutional_code" xlink:title="Culture Collection of Sichuan Agricultural University" xlink:href="http://grbio.org/institution/sichuan-agricultural-university" xlink:type="simple">SICAUCC</named-content> 25-0064).</p></tp:treatment-sec><tp:treatment-sec sec-type="notes" id="SECID0EO1GM"><title>Notes.</title><p>The <abbrev xmlns:xlink="http://www.w3.org/1999/xlink" xlink:title="internal transcribed spacer" id="ABBRID0EU1GM" xlink:type="simple">ITS</abbrev> base-pair comparison between <italic><tp:taxon-name><tp:taxon-name-part taxon-name-part-type="genus" reg="Cladosporium">Cladosporium</tp:taxon-name-part> <tp:taxon-name-part taxon-name-part-type="species" reg="kuwanaspidis">kuwanaspidis</tp:taxon-name-part></tp:taxon-name></italic> (<named-content xmlns:xlink="http://www.w3.org/1999/xlink" content-type="dwc:institutional_code" xlink:title="Culture Collection of Sichuan Agricultural University" xlink:href="http://grbio.org/institution/sichuan-agricultural-university" xlink:type="simple">SICAUCC</named-content> 25-0063) and the phylogenetically affiliated ex-type culture of <italic><tp:taxon-name><tp:taxon-name-part taxon-name-part-type="genus" reg="Cordyceps">C.</tp:taxon-name-part> <tp:taxon-name-part taxon-name-part-type="species" reg="perangustum">perangustum</tp:taxon-name-part></tp:taxon-name></italic> (CBS 125996) shows no nucleotide differences. However, nucleotide differences in the <abbrev xmlns:xlink="http://www.w3.org/1999/xlink" xlink:title="actin gene" id="ABBRID0ES2GM" xlink:type="simple">act</abbrev> and <italic>tef</italic>1-α regions are 1.86% (4 <abbrev xmlns:xlink="http://www.w3.org/1999/xlink" xlink:title="Base pair" id="ABBRID0EY2GM" xlink:type="simple">bp</abbrev>, 0 gap) and 4.01% (15 <abbrev xmlns:xlink="http://www.w3.org/1999/xlink" xlink:title="Base pair" id="ABBRID0E32GM" xlink:type="simple">bp</abbrev>, 2 gaps), respectively. Morphologically, <italic><tp:taxon-name><tp:taxon-name-part taxon-name-part-type="genus" reg="Cordyceps">C.</tp:taxon-name-part> <tp:taxon-name-part taxon-name-part-type="species" reg="perangustum">perangustum</tp:taxon-name-part></tp:taxon-name></italic> has larger ramoconidia compared to those observed in <italic><tp:taxon-name><tp:taxon-name-part taxon-name-part-type="genus" reg="Cordyceps">C.</tp:taxon-name-part> <tp:taxon-name-part taxon-name-part-type="species" reg="kuwanaspidis">kuwanaspidis</tp:taxon-name-part></tp:taxon-name></italic> on both the host and <abbrev xmlns:xlink="http://www.w3.org/1999/xlink" xlink:title="Synthetic low nutrient agar medium" id="ABBRID0EW3GM" xlink:type="simple">SNA</abbrev> medium (25–45 µm vs. 6–13.5 µm and 6–20 µm, respectively). In addition, compared to the length of intercalary conidia (4–19 µm) observed in <italic><tp:taxon-name><tp:taxon-name-part taxon-name-part-type="genus" reg="Cordyceps">C.</tp:taxon-name-part> <tp:taxon-name-part taxon-name-part-type="species" reg="perangustum">perangustum</tp:taxon-name-part></tp:taxon-name></italic> (CBS 125996), our isolates exhibit shorter intercalary conidia on both the host and <abbrev xmlns:xlink="http://www.w3.org/1999/xlink" xlink:title="Potato dextrose agar medium" id="ABBRID0EF4GM" xlink:type="simple">PDA</abbrev> medium (3.5–7.5 µm and 3.5–6.5 µm, respectively) (<xref ref-type="bibr" rid="B7">Bensch et al. 2010</xref>).</p></tp:treatment-sec><ref-list><ref id="B7"><mixed-citation xmlns:xlink="http://www.w3.org/1999/xlink" xlink:type="simple"><person-group><name name-style="western"><surname>Bensch</surname><given-names>K</given-names></name><name name-style="western"><surname>Groenewald</surname><given-names>JZ</given-names></name><etal/></person-group> (<year>2010</year>) <article-title>Species and ecological diversity within the <italic><tp:taxon-name><tp:taxon-name-part taxon-name-part-type="genus">Cladosporium</tp:taxon-name-part> <tp:taxon-name-part taxon-name-part-type="species">cladosporioides</tp:taxon-name-part></tp:taxon-name></italic> complex (<italic><tp:taxon-name><tp:taxon-name-part taxon-name-part-type="family">Davidiellaceae</tp:taxon-name-part></tp:taxon-name></italic>, <italic><tp:taxon-name><tp:taxon-name-part taxon-name-part-type="order">Capnodiales</tp:taxon-name-part></tp:taxon-name></italic>).</article-title><source>Studies in Mycology</source><volume>67</volume>: <fpage>1</fpage>–<lpage>94</lpage>. <ext-link xlink:href="10.3114/sim.2010.67.01" ext-link-type="doi" xlink:type="simple">https://doi.org/10.3114/sim.2010.67.01</ext-link></mixed-citation></ref></ref-list></tp:taxon-treatment>
