# Supplementary material for: ﻿Morphological and phylogenetic analyses reveal novel entomopathogenic fungi infecting scale insects and aphids in China
Source: IMA Fungus. 2025 Oct 8;16:e170123. doi: 10.3897/imafungus.16.170123 (PMC12529078; doi:10.3897/imafungus.16.170123)
Supplement: XML Treatment for Cladosporium guizhouense [file imafungus.16.170123-treatment2.xml]

<!DOCTYPE tp:taxon-treatment
  PUBLIC "-//TaxonX//DTD Taxonomic Treatment Publishing DTD v0 20100105//EN" "tax-treatment-NSO.dtd">
<tp:taxon-treatment xmlns:tp="http://www.plazi.org/taxpub"><tp:treatment-meta><kwd-group><label>Taxon classification</label><kwd>
                <named-content content-type="kingdom">Animalia</named-content>
              </kwd><kwd>
                <named-content content-type="order">Cladosporiales</named-content>
              </kwd><kwd>
                <named-content content-type="family">Cladosporiaceae</named-content>
              </kwd></kwd-group><mixed-citation publication-type="journal"><person-group><name><surname>Yang</surname><given-names>Chunlin</given-names></name><name><surname>Xu</surname><given-names>Xiulan</given-names></name><name><surname>Li</surname><given-names>Xinyue</given-names></name><name><surname>Liu</surname><given-names>Feng</given-names></name><name><surname>Zeng</surname><given-names>Zhen</given-names></name><name><surname>Xiao</surname><given-names>Qiangang</given-names></name><name><surname>Liu</surname><given-names>Yinggao</given-names></name></person-group><article-title>﻿Morphological and phylogenetic analyses reveal novel entomopathogenic fungi infecting scale insects and aphids in China</article-title><source>IMA Fungus</source><day>08</day><month>10</month><year>2025</year><volume>16</volume><pub-id pub-id-type="doi">10.3897/imafungus.16.170123</pub-id></mixed-citation></tp:treatment-meta><tp:nomenclature><label>﻿</label><tp:taxon-name><object-id xmlns:xlink="http://www.w3.org/1999/xlink" content-type="arpha" xlink:type="simple">ED7038F0-BC36-58B0-BC5E-62217B81C6E3</object-id>
              <tp:taxon-name-part taxon-name-part-type="genus" reg="Cladosporium">Cladosporium</tp:taxon-name-part>
              <tp:taxon-name-part taxon-name-part-type="species" reg="guizhouense">guizhouense</tp:taxon-name-part>
              <object-id xmlns:xlink="http://www.w3.org/1999/xlink" content-type="mycobank" xlink:type="simple">MB 842407</object-id>
            </tp:taxon-name><tp:taxon-authority>S.Y. Wang, Yong Wang bis &amp; Y. Li, MycoKeys 91: 151–168 (2022)</tp:taxon-authority><tp:taxon-status xmlns:xlink="http://www.w3.org/1999/xlink" xlink:type="simple">sp. nov.</tp:taxon-status><xref ref-type="fig" rid="F5">Fig. 5</xref></tp:nomenclature><tp:treatment-sec sec-type="description" id="SECID0EZ5GM"><title>Description.</title><p>Parasitic on aphids from <italic><tp:taxon-name><tp:taxon-name-part taxon-name-part-type="genus" reg="Telosma">Telosma</tp:taxon-name-part> <tp:taxon-name-part taxon-name-part-type="species" reg="cordata">cordata</tp:taxon-name-part></tp:taxon-name></italic> (Burm. f.) Merr. (<italic><tp:taxon-name><tp:taxon-name-part taxon-name-part-type="family">Apocynaceae</tp:taxon-name-part></tp:taxon-name></italic>). <bold>Sexual morph</bold>: Not observed. <bold>Asexual morph</bold>: Hyphomycetous.</p><p>Mycelium superficial and immersed, with abundant sporulation on the surface of aphids. Conidiophores erect, fasciculate, macronematous, cylindrical, subnodulose or nodulose, geniculate, septate, branched, pale brown, slightly roughened to verruculose, thick-walled, and pronounced loci, 111–367 × 3.5–5 μm. Conidiogenous cells integrated, terminal or intercalary, cylindrical, cylindrical-oblong, sometimes geniculate, 20–65 × 3–6 μm, conidiogenous loci at the apex (2–5) or in lateral shoulders (0–4). Ramoconidia olive-green, 0–4-septate, ellipsoidal to subcylindrical, smooth- and thick-walled, 10–26 × 3.5–7.5 μm. Secondary ramoconidia pale brown, oblong, oblong-ellipsoid, 0–1septate, 1–4 distal hila, 8.5–13.5 × 3.5–7.5 μm. Conidia numerous, catenate, forming short branched chains, aseptate, olive to light olive, smooth- and thin-walled, variable in size and shape, ellipsoid-ovoid, obovoid, and fusiform, 4–10 × 3–6.5 μm. Intercalary conidia aseptate, olive to light olive, ellipsoid-ovoid, fusiform, 6–10 × 4–6.5 μm. Terminal conidia aseptate, olive to light olive, obovoid, 4–6.5 × 3–5.5 μm. Microcyclic conidiogenesis absent. In vitro on <abbrev xmlns:xlink="http://www.w3.org/1999/xlink" xlink:title="Synthetic low nutrient agar medium" id="ABBRID0EW6GM" xlink:type="simple">SNA</abbrev>: Mycelium abundant, submerged, overgrowing whole culture dishes, hyphae straight to slightly sinuous, septate and branched, light olive-green to olive-green, and thick-walled, 1.5–4.5 µm wide. Conidiophores erect, branched, light olive-green, thick-walled, 43–163 × 2.5–4 µm. Ramoconidia pale olivegreen, narrowly ellipsoid to cylindrical-oblong, subcylindrical, septate or aseptate, smooth- and thick-walled, 6–27 × 3–5 µm. Conidia in simple and branched acropetal chains, light olive, aseptate, smooth- and thin-walled, variable in size and shape, ellipsoid-ovoid, obovoid, fusiform, 3–8 × 2.5–4 µm. Intercalary conidia light olive, aseptate, smooth- and thin-walled, mostly ellipsoid, 3.5–8 × 2.5–4 µm. Terminal conidia light olive, aseptate, smooth- and thin-walled, mostly ovoid, 3–4.5 × 2.5–3.5 µm.</p><fig id="F5" position="float" orientation="portrait"><object-id xmlns:xlink="http://www.w3.org/1999/xlink" content-type="doi" xlink:type="simple">10.3897/imafungus.16.170123.figure5</object-id><object-id xmlns:xlink="http://www.w3.org/1999/xlink" content-type="arpha" xlink:type="simple">47BA5CB0-EB18-53C4-8413-10F75CC4055B</object-id><label>Figure 5.</label><caption><p><italic><tp:taxon-name><tp:taxon-name-part taxon-name-part-type="genus" reg="Cladosporium">Cladosporium</tp:taxon-name-part> <tp:taxon-name-part taxon-name-part-type="species" reg="guizhouense">guizhouense</tp:taxon-name-part></tp:taxon-name></italic>. A. Symptoms observed on host. B, C. Appearance of colonies on aphids. D–H. Conidiophores. I. Ramoconidia (white arrows), secondary ramoconidia (red arrows), and terminal conidia (yellow arrows). J–M. Colonies on <abbrev xmlns:xlink="http://www.w3.org/1999/xlink" xlink:title="Malt extract agar medium" id="ABBRID0ENAHM" xlink:type="simple">MEA</abbrev>, <abbrev xmlns:xlink="http://www.w3.org/1999/xlink" xlink:title="Potato dextrose agar medium" id="ABBRID0ERAHM" xlink:type="simple">PDA</abbrev>, OA, and <abbrev xmlns:xlink="http://www.w3.org/1999/xlink" xlink:title="Synthetic low nutrient agar medium" id="ABBRID0EVAHM" xlink:type="simple">SNA</abbrev> for 7 days. Scale bars: 1000 µm (B); 200 µm (C); 20 µm (D–I).</p></caption><graphic xmlns:xlink="http://www.w3.org/1999/xlink" xlink:href="imafungus-16-e170123-g005.jpg" position="float" orientation="portrait" xlink:type="simple" id="oo_1433198.jpg"><uri content-type="original_file" xlink:type="simple">https://binary.pensoft.net/fig/1433198</uri></graphic></fig></tp:treatment-sec><tp:treatment-sec sec-type="description" id="SECID0E5AHM"><title>Culture characteristics.</title><p>All conidia can germinate within 12 h in sterile distilled water, with tubes forming from any part. Colonies on <abbrev xmlns:xlink="http://www.w3.org/1999/xlink" xlink:title="Malt extract agar medium" id="ABBRID0EEBHM" xlink:type="simple">MEA</abbrev> attaining 35–45 mm diameter, after 1 week at 25 °C, dark green, white to greyish toward regular margins, velvety, sporulation profuse, radially furrowed, aerial mycelium abundant, reverse dark green. Colonies on <abbrev xmlns:xlink="http://www.w3.org/1999/xlink" xlink:title="Potato dextrose agar medium" id="ABBRID0EIBHM" xlink:type="simple">PDA</abbrev> attaining 30–40 mm diameter, after 1 week at 25 °C, greyishgreen, greyish toward irregular margins, velvety, sporulation profuse, radially furrowed, aerial mycelium abundant, reverse dark green. Colonies on OA attaining 30–40 mm diameter, after 1 week at 25 °C, greyish olivaceous, white toward irregular margins, sporulation profuse, reverse olivaceous. Colonies on <abbrev xmlns:xlink="http://www.w3.org/1999/xlink" xlink:title="Synthetic low nutrient agar medium" id="ABBRID0EMBHM" xlink:type="simple">SNA</abbrev> attaining 25–30 mm diameter, after 1 week at 25 °C, olivaceous, flat, white toward regular and wide margins, aerial mycelium loose, reverse olivaceous.</p></tp:treatment-sec><tp:treatment-sec sec-type="host" id="SECID0EQBHM"><title>Host.</title><p>Aphids (<italic><tp:taxon-name><tp:taxon-name-part taxon-name-part-type="family">Aphididae</tp:taxon-name-part></tp:taxon-name></italic>), leaves of plants, and uredinia of <italic><tp:taxon-name><tp:taxon-name-part taxon-name-part-type="genus" reg="Hemileia">Hemileia</tp:taxon-name-part> <tp:taxon-name-part taxon-name-part-type="species" reg="vastatrix">vastatrix</tp:taxon-name-part></tp:taxon-name></italic> (<italic><tp:taxon-name><tp:taxon-name-part taxon-name-part-type="family">Pucciniaceae</tp:taxon-name-part></tp:taxon-name></italic>).</p></tp:treatment-sec><tp:treatment-sec sec-type="habitat" id="SECID0ENCHM"><title>Habitat.</title><p>In tropical and subtropical regions, it can infect insects, <abbrev xmlns:xlink="http://www.w3.org/1999/xlink" xlink:title="actin gene" id="ABBRID0ETCHM" xlink:type="simple">act</abbrev> saprophytically on plant tissues, and function as a fungicolous fungus on the uredinia of rust. During the middle and late stages of aphid damage, numerous aphids die on the underside of plant leaves, becoming enveloped in mycelial tissue.</p></tp:treatment-sec><tp:treatment-sec sec-type="distribution" id="SECID0EXCHM"><title>Distribution.</title><p>China, Sichuan Province, Guangan City. China, Guizhou Province, Guiyang City. Ethiopia, Oromia Region, Illubabor Gore. Brazil, Minas Gerais, Viçosa.</p></tp:treatment-sec><tp:treatment-sec sec-type="material" id="SECID0E3CHM"><title>Material examined.</title><p><bold>CHINA</bold> • Sichuan Province, Guangan City, Yuechi County. Infected aphids were found on the underside of the leaves of <italic><tp:taxon-name><tp:taxon-name-part taxon-name-part-type="genus" reg="Telosma">Telosma</tp:taxon-name-part> <tp:taxon-name-part taxon-name-part-type="species" reg="cordata">cordata</tp:taxon-name-part></tp:taxon-name></italic>, <named-content xmlns:xlink="http://www.w3.org/1999/xlink" content-type="dwc:verbatimCoordinates" xlink:type="simple"><named-content content-type="geo-json" specific-use="{&#34;type&#34;:&#34;Point&#34;,&#34;coordinates&#34;:[106.513333,30.736333]}" id="NCID0ESDHM" xlink:type="simple">30°44.18"N, 106°30.80"E</named-content></named-content>, alt. 480 m, 31 Jan. 2020, X.L. Xu, XXL202001003 (<named-content xmlns:xlink="http://www.w3.org/1999/xlink" content-type="dwc:institutional_code" xlink:title="Herbarium of Sichuan Agricultural University" xlink:href="http://grbio.org/institution/sichuan-agricultural-university" xlink:type="simple">SICAU</named-content> 25-0076, living culture <named-content xmlns:xlink="http://www.w3.org/1999/xlink" content-type="dwc:institutional_code" xlink:title="Culture Collection of Sichuan Agricultural University" xlink:href="http://grbio.org/institution/sichuan-agricultural-university" xlink:type="simple">SICAUCC</named-content> 25-0057); • <italic>ibid.</italic> XXL202001003-1 (<named-content xmlns:xlink="http://www.w3.org/1999/xlink" content-type="dwc:institutional_code" xlink:title="Herbarium of Sichuan Agricultural University" xlink:href="http://grbio.org/institution/sichuan-agricultural-university" xlink:type="simple">SICAU</named-content> 25-0077, living culture <named-content xmlns:xlink="http://www.w3.org/1999/xlink" content-type="dwc:institutional_code" xlink:title="Culture Collection of Sichuan Agricultural University" xlink:href="http://grbio.org/institution/sichuan-agricultural-university" xlink:type="simple">SICAUCC</named-content> 25-0058).</p></tp:treatment-sec><tp:treatment-sec sec-type="notes" id="SECID0EJEHM"><title>Notes.</title><p>Phylogenetically, our collections grouped with isolates of <italic><tp:taxon-name><tp:taxon-name-part taxon-name-part-type="genus" reg="Cladosporium">Cladosporium</tp:taxon-name-part> <tp:taxon-name-part taxon-name-part-type="species" reg="guizhouense">guizhouense</tp:taxon-name-part></tp:taxon-name></italic> within the <italic><tp:taxon-name><tp:taxon-name-part taxon-name-part-type="genus" reg="Cordyceps">C.</tp:taxon-name-part> <tp:taxon-name-part taxon-name-part-type="species" reg="cladosporioides">cladosporioides</tp:taxon-name-part></tp:taxon-name></italic> complex, showing strong statistical support (92% <abbrev xmlns:xlink="http://www.w3.org/1999/xlink" xlink:title="Maximum likelihood bootstrap values" id="ABBRID0EFFHM" xlink:type="simple">MLBS</abbrev>, 0.97 <abbrev xmlns:xlink="http://www.w3.org/1999/xlink" xlink:title="Bayesian posterior probabilities" id="ABBRID0EJFHM" xlink:type="simple">BIPP</abbrev>) (Fig. <xref ref-type="fig" rid="F1">1</xref>). A total of 6 <abbrev xmlns:xlink="http://www.w3.org/1999/xlink" xlink:title="Base pair" id="ABBRID0ERFHM" xlink:type="simple">bp</abbrev> nucleotide differences were observed between our isolate <named-content xmlns:xlink="http://www.w3.org/1999/xlink" content-type="dwc:institutional_code" xlink:title="Culture Collection of Sichuan Agricultural University" xlink:href="http://grbio.org/institution/sichuan-agricultural-university" xlink:type="simple">SICAUCC</named-content> 25-0057 and the ex-type culture of <italic><tp:taxon-name><tp:taxon-name-part taxon-name-part-type="genus" reg="Cordyceps">C.</tp:taxon-name-part> <tp:taxon-name-part taxon-name-part-type="species" reg="guizhouense">guizhouense</tp:taxon-name-part></tp:taxon-name></italic> (GUCC 401.7), with 0 <abbrev xmlns:xlink="http://www.w3.org/1999/xlink" xlink:title="Base pair" id="ABBRID0EEGHM" xlink:type="simple">bp</abbrev> in <abbrev xmlns:xlink="http://www.w3.org/1999/xlink" xlink:title="internal transcribed spacer" id="ABBRID0EIGHM" xlink:type="simple">ITS</abbrev>, 2 <abbrev xmlns:xlink="http://www.w3.org/1999/xlink" xlink:title="Base pair" id="ABBRID0EMGHM" xlink:type="simple">bp</abbrev> in <italic><abbrev xmlns:xlink="http://www.w3.org/1999/xlink" xlink:title="actin gene" id="ABBRID0ERGHM" xlink:type="simple">act</abbrev></italic>, and 4 <abbrev xmlns:xlink="http://www.w3.org/1999/xlink" xlink:title="Base pair" id="ABBRID0EVGHM" xlink:type="simple">bp</abbrev> in <italic>tef</italic>1-α (<xref ref-type="bibr" rid="B139">Wang et al. 2022b</xref>). Morphologically, our isolate is fully consistent with <italic><tp:taxon-name><tp:taxon-name-part taxon-name-part-type="genus" reg="Cordyceps">C.</tp:taxon-name-part> <tp:taxon-name-part taxon-name-part-type="species" reg="guizhouense">guizhouense</tp:taxon-name-part></tp:taxon-name></italic>, showing no noticeable differences (<xref ref-type="bibr" rid="B139">Wang et al. 2022b</xref>; <xref ref-type="bibr" rid="B95">Pereira et al. 2024</xref>).</p></tp:treatment-sec><tp:treatment-sec><!--Section generated to contain objects referenced in tp:taxon-treatment.--><fig id="F1" position="float" orientation="portrait"><object-id xmlns:xlink="http://www.w3.org/1999/xlink" content-type="doi" xlink:type="simple">10.3897/imafungus.16.170123.figure1</object-id><object-id xmlns:xlink="http://www.w3.org/1999/xlink" content-type="arpha" xlink:type="simple">34005F8F-6291-5E17-BDB9-6BFC20F644EB</object-id><label>Figure 1.</label><caption><p>Phylogenetic tree based on maximum likelihood analysis of the combined <italic><abbrev xmlns:xlink="http://www.w3.org/1999/xlink" xlink:title="actin gene" id="ABBRID0E16FM" xlink:type="simple">act</abbrev></italic>, <abbrev xmlns:xlink="http://www.w3.org/1999/xlink" xlink:title="internal transcribed spacer" id="ABBRID0E56FM" xlink:type="simple">ITS</abbrev>, and <italic>tef</italic>1-α sequence alignment dataset of the <italic><tp:taxon-name><tp:taxon-name-part taxon-name-part-type="genus" reg="Cladosporium">Cladosporium</tp:taxon-name-part> <tp:taxon-name-part taxon-name-part-type="species" reg="cladosporioides">cladosporioides</tp:taxon-name-part></tp:taxon-name></italic> complex. Numbers above the nodes represent <abbrev xmlns:xlink="http://www.w3.org/1999/xlink" xlink:title="Maximum likelihood bootstrap values" id="ABBRID0EPAGM" xlink:type="simple">MLBS</abbrev> values (≥ 60%, left) and <abbrev xmlns:xlink="http://www.w3.org/1999/xlink" xlink:title="Bayesian posterior probabilities" id="ABBRID0ETAGM" xlink:type="simple">BIPP</abbrev> values (≥ 0.95, right), with lower values denoted as “–”. The tree is rooted to <italic><tp:taxon-name><tp:taxon-name-part taxon-name-part-type="genus" reg="Cordyceps">C.</tp:taxon-name-part> <tp:taxon-name-part taxon-name-part-type="species" reg="sphaerospermum">sphaerospermum</tp:taxon-name-part></tp:taxon-name></italic> (CBS 193.54) and <italic><tp:taxon-name><tp:taxon-name-part taxon-name-part-type="genus" reg="Cordyceps">C.</tp:taxon-name-part> <tp:taxon-name-part taxon-name-part-type="species" reg="longissimum">longissimum</tp:taxon-name-part></tp:taxon-name></italic> (CBS 300.96). Ex-type strains are highlighted in bold, and isolates from the present study are shown in red.</p></caption><graphic xmlns:xlink="http://www.w3.org/1999/xlink" xlink:href="imafungus-16-e170123-g001.jpg" position="float" orientation="portrait" xlink:type="simple" id="oo_1433194.jpg"><uri content-type="original_file" xlink:type="simple">https://binary.pensoft.net/fig/1433194</uri></graphic></fig></tp:treatment-sec><ref-list><ref id="B139"><mixed-citation xmlns:xlink="http://www.w3.org/1999/xlink" xlink:type="simple"><person-group><name name-style="western"><surname>Wang</surname><given-names>SY</given-names></name><name name-style="western"><surname>Wang</surname><given-names>Y</given-names></name><name name-style="western"><surname>Li</surname><given-names>Y</given-names></name></person-group> (<year>2022b</year>) <article-title><italic><tp:taxon-name><tp:taxon-name-part taxon-name-part-type="genus">Cladosporium</tp:taxon-name-part></tp:taxon-name></italic> spp. (<italic><tp:taxon-name><tp:taxon-name-part taxon-name-part-type="family">Cladosporiaceae</tp:taxon-name-part></tp:taxon-name></italic>) isolated from <italic><tp:taxon-name><tp:taxon-name-part taxon-name-part-type="genus">Eucommia</tp:taxon-name-part> <tp:taxon-name-part taxon-name-part-type="species">ulmoides</tp:taxon-name-part></tp:taxon-name></italic> in China.</article-title><source>MycoKeys</source><volume>91</volume>: <fpage>151</fpage>–<lpage>168</lpage>. <ext-link xlink:href="10.3897/mycokeys.91.87841" ext-link-type="doi" xlink:type="simple">https://doi.org/10.3897/mycokeys.91.87841</ext-link></mixed-citation></ref><ref id="B95"><mixed-citation xmlns:xlink="http://www.w3.org/1999/xlink" xlink:type="simple"><person-group><name name-style="western"><surname>Pereira</surname><given-names>CM</given-names></name><name name-style="western"><surname>Sarmiento</surname><given-names>SS</given-names></name><etal/></person-group> (<year>2024</year>) <article-title>Mycodiversity in a micro-habitat: twelve <italic><tp:taxon-name><tp:taxon-name-part taxon-name-part-type="genus">Cladosporium</tp:taxon-name-part></tp:taxon-name></italic> species, including four new taxa, isolated from uredinia of coffee leaf rust, <italic><tp:taxon-name><tp:taxon-name-part taxon-name-part-type="genus">Hemileia</tp:taxon-name-part> <tp:taxon-name-part taxon-name-part-type="species">vastatrix</tp:taxon-name-part></tp:taxon-name></italic>.</article-title><source>Fungal Systematics and Evolution</source><volume>14</volume>: <fpage>9</fpage>–<lpage>33</lpage>. <ext-link xlink:href="10.3114/fuse.2024.14.02" ext-link-type="doi" xlink:type="simple">https://doi.org/10.3114/fuse.2024.14.02</ext-link></mixed-citation></ref></ref-list></tp:taxon-treatment>
