# Supplementary material for: ﻿Morphological and phylogenetic analyses reveal novel entomopathogenic fungi infecting scale insects and aphids in China
Source: IMA Fungus. 2025 Oct 8;16:e170123. doi: 10.3897/imafungus.16.170123 (PMC12529078; doi:10.3897/imafungus.16.170123)
Supplement: XML Treatment for Moelleriella eucalypti [file imafungus.16.170123-treatment3.xml]

<!DOCTYPE tp:taxon-treatment
  PUBLIC "-//TaxonX//DTD Taxonomic Treatment Publishing DTD v0 20100105//EN" "tax-treatment-NSO.dtd">
<tp:taxon-treatment xmlns:tp="http://www.plazi.org/taxpub"><tp:treatment-meta><kwd-group><label>Taxon classification</label><kwd>
                <named-content content-type="kingdom">Animalia</named-content>
              </kwd><kwd>
                <named-content content-type="order">Hypocreales</named-content>
              </kwd><kwd>
                <named-content content-type="family">Clavicipitaceae</named-content>
              </kwd></kwd-group><mixed-citation publication-type="journal"><person-group><name><surname>Yang</surname><given-names>Chunlin</given-names></name><name><surname>Xu</surname><given-names>Xiulan</given-names></name><name><surname>Li</surname><given-names>Xinyue</given-names></name><name><surname>Liu</surname><given-names>Feng</given-names></name><name><surname>Zeng</surname><given-names>Zhen</given-names></name><name><surname>Xiao</surname><given-names>Qiangang</given-names></name><name><surname>Liu</surname><given-names>Yinggao</given-names></name></person-group><article-title>﻿Morphological and phylogenetic analyses reveal novel entomopathogenic fungi infecting scale insects and aphids in China</article-title><source>IMA Fungus</source><day>08</day><month>10</month><year>2025</year><volume>16</volume><pub-id pub-id-type="doi">10.3897/imafungus.16.170123</pub-id></mixed-citation></tp:treatment-meta><tp:nomenclature><label>﻿</label><tp:taxon-name><object-id xmlns:xlink="http://www.w3.org/1999/xlink" content-type="arpha" xlink:type="simple">D19B1D61-701B-506C-BBEF-3202B64D2F12</object-id>
              <tp:taxon-name-part taxon-name-part-type="genus" reg="Moelleriella">Moelleriella</tp:taxon-name-part>
              <tp:taxon-name-part taxon-name-part-type="species" reg="eucalypti">eucalypti</tp:taxon-name-part>
              <object-id xmlns:xlink="http://www.w3.org/1999/xlink" content-type="mycobank" xlink:type="simple">MB 858370</object-id>
            </tp:taxon-name><tp:taxon-authority>X.L. Xu, Feng Liu &amp; C.L. Yang</tp:taxon-authority><tp:taxon-status xmlns:xlink="http://www.w3.org/1999/xlink" xlink:type="simple">sp. nov.</tp:taxon-status><xref ref-type="fig" rid="F6">Fig. 6</xref></tp:nomenclature><tp:treatment-sec sec-type="etymology" id="SECID0E5IHM"><title>Etymology.</title><p>In reference to the generic name of host plants.</p></tp:treatment-sec><tp:treatment-sec sec-type="diagnosis" id="SECID0EDJHM"><title>Diagnosis.</title><p>Similar to <italic><tp:taxon-name><tp:taxon-name-part taxon-name-part-type="genus" reg="Moelleriella">Moelleriella</tp:taxon-name-part> <tp:taxon-name-part taxon-name-part-type="species" reg="sinensis">sinensis</tp:taxon-name-part></tp:taxon-name></italic> in having somewhat similar stromata, <italic><tp:taxon-name><tp:taxon-name-part taxon-name-part-type="genus" reg="Metarhizium">M.</tp:taxon-name-part> <tp:taxon-name-part taxon-name-part-type="species" reg="eucalypti">eucalypti</tp:taxon-name-part></tp:taxon-name></italic> differs by having longer and wider paraphyses, shorter and wider conidiogenous cells, and wider conidia.</p></tp:treatment-sec><tp:treatment-sec sec-type="material" id="SECID0E6JHM"><title>Type.</title><p><bold>CHINA</bold> • Sichuan Province, Dazhou City, Heibaoshan National Forest Park. Infected scale insects were found on the underside of leaves of <italic><tp:taxon-name><tp:taxon-name-part taxon-name-part-type="genus" reg="Eucalyptus">Eucalyptus</tp:taxon-name-part></tp:taxon-name></italic> sp. (<italic><tp:taxon-name><tp:taxon-name-part taxon-name-part-type="family">Myrtaceae</tp:taxon-name-part></tp:taxon-name></italic>), <named-content xmlns:xlink="http://www.w3.org/1999/xlink" content-type="dwc:verbatimCoordinates" xlink:type="simple"><named-content content-type="geo-json" specific-use="{&#34;type&#34;:&#34;Point&#34;,&#34;coordinates&#34;:[107.795833,31.921667]}" id="NCID0EXKHM" xlink:type="simple">31°55.30'N, 107°47.75'E</named-content></named-content>, alt. 690 m, 21 Jul. 2022, Feng Liu, LF202207001A (<named-content xmlns:xlink="http://www.w3.org/1999/xlink" content-type="dwc:institutional_code" xlink:title="Herbarium of Sichuan Agricultural University" xlink:href="http://grbio.org/institution/sichuan-agricultural-university" xlink:type="simple">SICAU</named-content> 25-0072 – holotype preserved in the Herbarium of Sichuan Agricultural University).</p></tp:treatment-sec><tp:treatment-sec sec-type="description" id="SECID0EALHM"><title>Description.</title><p>Parasitic on scale insects found on eucalyptus leaves. <bold>Sexual morph</bold>: Not observed. <bold>Asexual morph</bold>: Coelomycetous. Stromata yellow to dark orange in fresh specimens, pale yellow to white in old, entirely covering the insect hosts, thickened pulvinate, umbonate to hemispheric, cottony, sessile, globose to subglobose, tubercules on the surface, 1.5–2.5 mm in diameter, 1–2 mm in high. Conidiomata orifice scattered or circularly arranged, oval or elongate flask shaped, narrow orifices, 120–460 × 80–155 μm. Phialides hyaline, stick-shaped to cylindrical, 10–18 × 1–2.5 μm. Conidia hyaline, fusiform, yellow conidial masses, 8–12 × 1.5–3 μm. Paraphyses present, hyaline, filiform, 90–180 × 1.0–1.6 μm.</p><fig id="F6" position="float" orientation="portrait"><object-id xmlns:xlink="http://www.w3.org/1999/xlink" content-type="doi" xlink:type="simple">10.3897/imafungus.16.170123.figure6</object-id><object-id xmlns:xlink="http://www.w3.org/1999/xlink" content-type="arpha" xlink:type="simple">7B9C6412-A60E-543C-8065-BCA20FAF0B2A</object-id><label>Figure 6.</label><caption><p><italic><tp:taxon-name><tp:taxon-name-part taxon-name-part-type="genus" reg="Moelleriella">Moelleriella</tp:taxon-name-part> <tp:taxon-name-part taxon-name-part-type="species" reg="eucalypti">eucalypti</tp:taxon-name-part></tp:taxon-name></italic>. A. Fungus-infected scale insect on the underside of leaves. B–D. Stromata containing conidiomata with conidial masses. E–I. Section of stroma showing conidioma. J–M. Phialides and conidia at the tips with paraphyses. N. Conidia. Scale bars: 500 mm (B–D); 200 μm (E, F); 50 μm (H, I); 10 μm (J, K).</p></caption><graphic xmlns:xlink="http://www.w3.org/1999/xlink" xlink:href="imafungus-16-e170123-g006.jpg" position="float" orientation="portrait" xlink:type="simple" id="oo_1433199.jpg"><uri content-type="original_file" xlink:type="simple">https://binary.pensoft.net/fig/1433199</uri></graphic></fig></tp:treatment-sec><tp:treatment-sec sec-type="description" id="SECID0ECMHM"><title>Culture characteristics.</title><p>No germination was observed due to the specimens being dried and the culture not being obtained.</p></tp:treatment-sec><tp:treatment-sec sec-type="host" id="SECID0EHMHM"><title>Host.</title><p>Scale insects (<italic><tp:taxon-name><tp:taxon-name-part taxon-name-part-type="family">Coccidae</tp:taxon-name-part></tp:taxon-name></italic>).</p></tp:treatment-sec><tp:treatment-sec sec-type="habitat" id="SECID0ETMHM"><title>Habitat.</title><p>Subtropical monsoon evergreen broad-leaf forest. Scale insects were infected on the underside of eucalyptus leaves.</p></tp:treatment-sec><tp:treatment-sec sec-type="distribution" id="SECID0EYMHM"><title>Distribution.</title><p>China, Sichuan Province, Dazhou City.</p></tp:treatment-sec><tp:treatment-sec sec-type="material" id="SECID0E4MHM"><title>Material examined.</title><p><bold>CHINA</bold> • Sichuan Province, Dazhou City, Heibaoshan National Forest Park. Infected scale insects were found on the underside of leaves of <italic><tp:taxon-name><tp:taxon-name-part taxon-name-part-type="genus" reg="Eucalyptus">Eucalyptus</tp:taxon-name-part></tp:taxon-name></italic> sp., <named-content xmlns:xlink="http://www.w3.org/1999/xlink" content-type="dwc:verbatimCoordinates" xlink:type="simple"><named-content content-type="geo-json" specific-use="{&#34;type&#34;:&#34;Point&#34;,&#34;coordinates&#34;:[107.795833,31.921667]}" id="NCID0EPNHM" xlink:type="simple">31°55.30'N, 107°47.75'E</named-content></named-content>, alt. 690 m, 21 Jul. 2022, Feng Liu, LF202207001A (<named-content xmlns:xlink="http://www.w3.org/1999/xlink" content-type="dwc:institutional_code" xlink:title="Herbarium of Sichuan Agricultural University" xlink:href="http://grbio.org/institution/sichuan-agricultural-university" xlink:type="simple">SICAU</named-content> 25-0072); • <italic>ibid.</italic> LF202207001B (<named-content xmlns:xlink="http://www.w3.org/1999/xlink" content-type="dwc:institutional_code" xlink:title="Herbarium of Sichuan Agricultural University" xlink:href="http://grbio.org/institution/sichuan-agricultural-university" xlink:type="simple">SICAU</named-content> 25-0073); • <italic>ibid.</italic> LF202207001C (<named-content xmlns:xlink="http://www.w3.org/1999/xlink" content-type="dwc:institutional_code" xlink:title="Herbarium of Sichuan Agricultural University" xlink:href="http://grbio.org/institution/sichuan-agricultural-university" xlink:type="simple">SICAU</named-content> 25-0074); • <italic>ibid.</italic> LF202207001D (<named-content xmlns:xlink="http://www.w3.org/1999/xlink" content-type="dwc:institutional_code" xlink:title="Herbarium of Sichuan Agricultural University" xlink:href="http://grbio.org/institution/sichuan-agricultural-university" xlink:type="simple">SICAU</named-content> 25-0075).</p></tp:treatment-sec><tp:treatment-sec sec-type="notes" id="SECID0EKOHM"><title>Notes.</title><p>Phylogenetically, our collections are closely related to <italic><tp:taxon-name><tp:taxon-name-part taxon-name-part-type="genus" reg="Moelleriella">Moelleriella</tp:taxon-name-part> <tp:taxon-name-part taxon-name-part-type="species" reg="sinensis">sinensis</tp:taxon-name-part></tp:taxon-name></italic>, showing few sequence differences with the type strain CGMCC3.18911, specifically 1 <abbrev xmlns:xlink="http://www.w3.org/1999/xlink" xlink:title="Base pair" id="ABBRID0E2OHM" xlink:type="simple">bp</abbrev> in <abbrev xmlns:xlink="http://www.w3.org/1999/xlink" xlink:title="The nuclear ribosomal large subunit" id="ABBRID0E6OHM" xlink:type="simple">LSU</abbrev> (0.12%, 0 gap) and 8 <abbrev xmlns:xlink="http://www.w3.org/1999/xlink" xlink:title="Base pair" id="ABBRID0EDPHM" xlink:type="simple">bp</abbrev> in <italic>rpb</italic>1 (1.10%, 0 gap), while the <italic>tef</italic>1-α sequence is invalid. <italic><tp:taxon-name><tp:taxon-name-part taxon-name-part-type="genus" reg="Moelleriella">Moelleriella</tp:taxon-name-part> <tp:taxon-name-part taxon-name-part-type="species" reg="sinensis">sinensis</tp:taxon-name-part></tp:taxon-name></italic> was first described on whitefly nymphs (<tp:taxon-name><tp:taxon-name-part taxon-name-part-type="order">Hemiptera</tp:taxon-name-part></tp:taxon-name>) and later found on scale insects (<italic><tp:taxon-name><tp:taxon-name-part taxon-name-part-type="family">Coccidae</tp:taxon-name-part></tp:taxon-name></italic>) in Thailand (<xref ref-type="bibr" rid="B16">Chen et al. 2020</xref>; <xref ref-type="bibr" rid="B58">Khonsanit et al. 2021</xref>). The described specimens of <italic><tp:taxon-name><tp:taxon-name-part taxon-name-part-type="genus" reg="Metarhizium">M.</tp:taxon-name-part> <tp:taxon-name-part taxon-name-part-type="species" reg="sinensis">sinensis</tp:taxon-name-part></tp:taxon-name></italic> are primarily characterized by flat to umbonate, pale yellow pulvinate stromata and fusiform conidia. However, our collections differ from <italic><tp:taxon-name><tp:taxon-name-part taxon-name-part-type="genus" reg="Metarhizium">M.</tp:taxon-name-part> <tp:taxon-name-part taxon-name-part-type="species" reg="sinensis">sinensis</tp:taxon-name-part></tp:taxon-name></italic> in having pulvinate stromata that are yellow to dark orange when fresh, pale yellow to white when old, and thicker in appearance. Additionally, they have longer and wider paraphyses (90–180 × 1.0–1.6 μm vs. 43.2–68.9 × 0.6–0.8 μm), shorter and wider conidiogenous cells (10–18 × 1–2.5 μm vs. up to 30 μm × 0.8–1.3 μm), and wider conidia (1.5–3 μm vs. 1.3–1.8 μm). Hence, we introduce <italic><tp:taxon-name><tp:taxon-name-part taxon-name-part-type="genus" reg="Metarhizium">M.</tp:taxon-name-part> <tp:taxon-name-part taxon-name-part-type="species" reg="eucalypti">eucalypti</tp:taxon-name-part></tp:taxon-name></italic> as a new species, based on the distinct morphological differences observed.</p></tp:treatment-sec><ref-list><ref id="B16"><mixed-citation xmlns:xlink="http://www.w3.org/1999/xlink" xlink:type="simple"><person-group><name name-style="western"><surname>Chen</surname><given-names>YX</given-names></name><name name-style="western"><surname>Xue</surname><given-names>QL</given-names></name><etal/></person-group> (<year>2020</year>) <article-title><italic><tp:taxon-name><tp:taxon-name-part taxon-name-part-type="genus">Moelleriella</tp:taxon-name-part> <tp:taxon-name-part taxon-name-part-type="species">sinensis</tp:taxon-name-part></tp:taxon-name></italic> sp. nov. (<italic><tp:taxon-name><tp:taxon-name-part taxon-name-part-type="family">Clavicipitaceae</tp:taxon-name-part></tp:taxon-name></italic>, <italic><tp:taxon-name><tp:taxon-name-part taxon-name-part-type="phylum">Ascomycota</tp:taxon-name-part></tp:taxon-name></italic>) from southeast China.</article-title><source>Phytotaxa</source><volume>429</volume>: <fpage>289</fpage>–<lpage>296</lpage>. <ext-link xlink:href="10.11646/phytotaxa.429.4.5" ext-link-type="doi" xlink:type="simple">https://doi.org/10.11646/phytotaxa.429.4.5</ext-link></mixed-citation></ref><ref id="B58"><mixed-citation xmlns:xlink="http://www.w3.org/1999/xlink" xlink:type="simple"><person-group><name name-style="western"><surname>Khonsanit</surname><given-names>A</given-names></name><name name-style="western"><surname>Noisripoom</surname><given-names>W</given-names></name><etal/></person-group> (<year>2021</year>) <article-title>Five new species of <italic><tp:taxon-name><tp:taxon-name-part taxon-name-part-type="genus">Moelleriella</tp:taxon-name-part></tp:taxon-name></italic> infecting scale insects (<italic><tp:taxon-name><tp:taxon-name-part taxon-name-part-type="family">Coccidae</tp:taxon-name-part></tp:taxon-name></italic>) in Thailand.</article-title><source>Mycological Progress</source><volume>20</volume>: <fpage>847</fpage>–<lpage>867</lpage>. <ext-link xlink:href="10.1007/s11557-021-01709-5" ext-link-type="doi" xlink:type="simple">https://doi.org/10.1007/s11557-021-01709-5</ext-link></mixed-citation></ref></ref-list></tp:taxon-treatment>
