# Supplementary material for: ﻿Morphological and phylogenetic analyses reveal novel entomopathogenic fungi infecting scale insects and aphids in China
Source: IMA Fungus. 2025 Oct 8;16:e170123. doi: 10.3897/imafungus.16.170123 (PMC12529078; doi:10.3897/imafungus.16.170123)
Supplement: XML Treatment for Moelleriella boehmeriae [file imafungus.16.170123-treatment4.xml]

<!DOCTYPE tp:taxon-treatment
  PUBLIC "-//TaxonX//DTD Taxonomic Treatment Publishing DTD v0 20100105//EN" "tax-treatment-NSO.dtd">
<tp:taxon-treatment xmlns:tp="http://www.plazi.org/taxpub"><tp:treatment-meta><kwd-group><label>Taxon classification</label><kwd>
                <named-content content-type="kingdom">Animalia</named-content>
              </kwd><kwd>
                <named-content content-type="order">Hypocreales</named-content>
              </kwd><kwd>
                <named-content content-type="family">Clavicipitaceae</named-content>
              </kwd></kwd-group><mixed-citation publication-type="journal"><person-group><name><surname>Yang</surname><given-names>Chunlin</given-names></name><name><surname>Xu</surname><given-names>Xiulan</given-names></name><name><surname>Li</surname><given-names>Xinyue</given-names></name><name><surname>Liu</surname><given-names>Feng</given-names></name><name><surname>Zeng</surname><given-names>Zhen</given-names></name><name><surname>Xiao</surname><given-names>Qiangang</given-names></name><name><surname>Liu</surname><given-names>Yinggao</given-names></name></person-group><article-title>﻿Morphological and phylogenetic analyses reveal novel entomopathogenic fungi infecting scale insects and aphids in China</article-title><source>IMA Fungus</source><day>08</day><month>10</month><year>2025</year><volume>16</volume><pub-id pub-id-type="doi">10.3897/imafungus.16.170123</pub-id></mixed-citation></tp:treatment-meta><tp:nomenclature><label>﻿</label><tp:taxon-name><object-id xmlns:xlink="http://www.w3.org/1999/xlink" content-type="arpha" xlink:type="simple">D057A820-33B7-5F5C-A339-0D4170E17819</object-id>
              <tp:taxon-name-part taxon-name-part-type="genus" reg="Moelleriella">Moelleriella</tp:taxon-name-part>
              <tp:taxon-name-part taxon-name-part-type="species" reg="boehmeriae">boehmeriae</tp:taxon-name-part>
              <object-id xmlns:xlink="http://www.w3.org/1999/xlink" content-type="mycobank" xlink:type="simple">MB 858372</object-id>
            </tp:taxon-name><tp:taxon-authority>X.L. Xu &amp; C.L. Yang</tp:taxon-authority><tp:taxon-status xmlns:xlink="http://www.w3.org/1999/xlink" xlink:type="simple">sp. nov.</tp:taxon-status><xref ref-type="fig" rid="F7">Fig. 7</xref></tp:nomenclature><tp:treatment-sec sec-type="etymology" id="SECID0EWSHM"><title>Etymology.</title><p>In reference to the generic name of host plants.</p></tp:treatment-sec><tp:treatment-sec sec-type="diagnosis" id="SECID0E2SHM"><title>Diagnosis.</title><p>Similar to <italic><tp:taxon-name><tp:taxon-name-part taxon-name-part-type="genus" reg="Moelleriella">Moelleriella</tp:taxon-name-part> <tp:taxon-name-part taxon-name-part-type="species" reg="jinuoana">jinuoana</tp:taxon-name-part></tp:taxon-name></italic> in having yellow to orange, globose stromata with a narrow hypothallus, <italic><tp:taxon-name><tp:taxon-name-part taxon-name-part-type="genus" reg="Metarhizium">M.</tp:taxon-name-part> <tp:taxon-name-part taxon-name-part-type="species" reg="boehmeriae">boehmeriae</tp:taxon-name-part></tp:taxon-name></italic> differs by its slower growth on <abbrev xmlns:xlink="http://www.w3.org/1999/xlink" xlink:title="Potato dextrose agar medium" id="ABBRID0EXTHM" xlink:type="simple">PDA</abbrev>, unique colony characteristics, and wider conidia.</p></tp:treatment-sec><tp:treatment-sec sec-type="material" id="SECID0E2THM"><title>Type.</title><p><bold>CHINA</bold> • Sichuan Province, Leshan City, Muchuan County. Infected scale insects were found on the stems of <italic><tp:taxon-name><tp:taxon-name-part taxon-name-part-type="genus" reg="Boehmeria">Boehmeria</tp:taxon-name-part> <tp:taxon-name-part taxon-name-part-type="species" reg="spicata">spicata</tp:taxon-name-part></tp:taxon-name></italic> (Thunb.) Thunb., <named-content xmlns:xlink="http://www.w3.org/1999/xlink" content-type="dwc:verbatimCoordinates" xlink:type="simple"><named-content content-type="geo-json" specific-use="{&#34;type&#34;:&#34;Point&#34;,&#34;coordinates&#34;:[103.927167,28.798500]}" id="NCID0ERUHM" xlink:type="simple">28°47.91'N, 103°55.63'E</named-content></named-content>, alt. 900 m, 12 Mar. 2021, C.L. Yang, YCL202103003 (<named-content xmlns:xlink="http://www.w3.org/1999/xlink" content-type="dwc:institutional_code" xlink:title="Herbarium of Sichuan Agricultural University" xlink:href="http://grbio.org/institution/sichuan-agricultural-university" xlink:type="simple">SICAU</named-content> 25-0080 – holotype preserved in the Herbarium of Sichuan Agricultural University; living culture <named-content xmlns:xlink="http://www.w3.org/1999/xlink" content-type="dwc:institutional_code" xlink:title="Culture Collection of Sichuan Agricultural University" xlink:href="http://grbio.org/institution/sichuan-agricultural-university" xlink:type="simple">SICAUCC</named-content> 25-0061 – ex-holotype stored in the Culture Collection in Sichuan Agricultural University).</p></tp:treatment-sec><tp:treatment-sec sec-type="description" id="SECID0E5UHM"><title>Description.</title><p>Parasitic on scale insect from <italic><tp:taxon-name><tp:taxon-name-part taxon-name-part-type="genus" reg="Boehmeria">Boehmeria</tp:taxon-name-part> <tp:taxon-name-part taxon-name-part-type="species" reg="spicata">spicata</tp:taxon-name-part></tp:taxon-name></italic> (<italic><tp:taxon-name><tp:taxon-name-part taxon-name-part-type="family">Urticaceae</tp:taxon-name-part></tp:taxon-name></italic>). <bold>Sexual morph</bold>: Not observed. <bold>Asexual morph</bold>: Coelomycetous. Stromata yellow to orange in fresh specimens, entirely covering the insect hosts, thickened pulvinate, globose, tubercules on the surface, closely aggregated, some with narrow hypothallus, 0.8–2.5 mm diameter. Hyphae of stromata form compact textura epidermoidea. Conidiomata simple depressions of surface, round or irregular shape, no mature conidiomata observed.</p><fig id="F7" position="float" orientation="portrait"><object-id xmlns:xlink="http://www.w3.org/1999/xlink" content-type="doi" xlink:type="simple">10.3897/imafungus.16.170123.figure7</object-id><object-id xmlns:xlink="http://www.w3.org/1999/xlink" content-type="arpha" xlink:type="simple">0683D037-7B8F-5222-9C13-8691DE8E9962</object-id><label>Figure 7.</label><caption><p><italic><tp:taxon-name><tp:taxon-name-part taxon-name-part-type="genus" reg="Moelleriella">Moelleriella</tp:taxon-name-part> <tp:taxon-name-part taxon-name-part-type="species" reg="boehmeriae">boehmeriae</tp:taxon-name-part></tp:taxon-name></italic>. A, B. Immature stromata over scale insects. C. Conidioma formed in <abbrev xmlns:xlink="http://www.w3.org/1999/xlink" xlink:title="Potato dextrose agar medium" id="ABBRID0EMWHM" xlink:type="simple">PDA</abbrev>. D. Phialides with conidia at the tips. E–G. Phialides with developing conidia. H. Conidia. I. Germinating conidia. J, K. Colonies obverse and reverse on <abbrev xmlns:xlink="http://www.w3.org/1999/xlink" xlink:title="Potato dextrose agar medium" id="ABBRID0EQWHM" xlink:type="simple">PDA</abbrev> at 25 °C after 3 weeks. L. Conidial mass on <abbrev xmlns:xlink="http://www.w3.org/1999/xlink" xlink:title="Potato dextrose agar medium" id="ABBRID0EUWHM" xlink:type="simple">PDA</abbrev>. Scale bars: 1000 µm (B); 50 µm (C); 20 µm (D); 10 µm (E–I).</p></caption><graphic xmlns:xlink="http://www.w3.org/1999/xlink" xlink:href="imafungus-16-e170123-g007.jpg" position="float" orientation="portrait" xlink:type="simple" id="oo_1433200.jpg"><uri content-type="original_file" xlink:type="simple">https://binary.pensoft.net/fig/1433200</uri></graphic></fig></tp:treatment-sec><tp:treatment-sec sec-type="description" id="SECID0E4WHM"><title>Culture characteristics.</title><p>The conidia germinate within 12 h in sterile distilled water, with germ tubes extending from both ends of the conidia. Colonies on <abbrev xmlns:xlink="http://www.w3.org/1999/xlink" xlink:title="Potato dextrose agar medium" id="ABBRID0EDXHM" xlink:type="simple">PDA</abbrev> slowgrowing, attaining a diameter of 5–7 mm in 28 days at 25 °C. Colonies compact pulvinate, surface velutinous, pale yellow to yellow. Conidial masses usually abundant, yellow. Reverse of colony pale orange. Conidiomata U-shaped, subcircular to circular. Conidia unicellular, hyaline, smooth, fusoid with rounded ends, 9.5–12.5 × 3–4 µm. No paraphyses were observed.</p></tp:treatment-sec><tp:treatment-sec sec-type="host" id="SECID0EHXHM"><title>Host.</title><p>Scale insects (<italic><tp:taxon-name><tp:taxon-name-part taxon-name-part-type="family">Coccidae</tp:taxon-name-part></tp:taxon-name></italic>).</p></tp:treatment-sec><tp:treatment-sec sec-type="habitat" id="SECID0ETXHM"><title>Habitat.</title><p>Subtropical monsoon evergreen broad-leaf forests serve as the habitat for <italic><tp:taxon-name><tp:taxon-name-part taxon-name-part-type="genus" reg="Moelleriella">Moelleriella</tp:taxon-name-part> <tp:taxon-name-part taxon-name-part-type="species" reg="boehmeriae">boehmeriae</tp:taxon-name-part></tp:taxon-name></italic>, which can infect scale insects found on the stems of <italic><tp:taxon-name><tp:taxon-name-part taxon-name-part-type="genus" reg="Boehmeria">Boehmeria</tp:taxon-name-part> <tp:taxon-name-part taxon-name-part-type="species" reg="spicata">spicata</tp:taxon-name-part></tp:taxon-name></italic>. Infections are typically observed at lower heights, close to the ground.</p></tp:treatment-sec><tp:treatment-sec sec-type="distribution" id="SECID0EPYHM"><title>Distribution.</title><p>China, Sichuan Province, Leshan City.</p></tp:treatment-sec><tp:treatment-sec sec-type="material" id="SECID0EUYHM"><title>Material examined.</title><p><bold>CHINA</bold> • Sichuan Province, Leshan City, Muchuan County. Infected scale insects were found on the stems of <italic><tp:taxon-name><tp:taxon-name-part taxon-name-part-type="genus" reg="Boehmeria">Boehmeria</tp:taxon-name-part> <tp:taxon-name-part taxon-name-part-type="species" reg="spicata">spicata</tp:taxon-name-part></tp:taxon-name></italic>, <named-content xmlns:xlink="http://www.w3.org/1999/xlink" content-type="dwc:verbatimCoordinates" xlink:type="simple"><named-content content-type="geo-json" specific-use="{&#34;type&#34;:&#34;Point&#34;,&#34;coordinates&#34;:[103.927167,28.798500]}" id="NCID0EKZHM" xlink:type="simple">28°47.91'N, 103°55.63'E</named-content></named-content>, alt. 900 m, 12 Mar. 2021, C.L. Yang, YCL202103003 (<named-content xmlns:xlink="http://www.w3.org/1999/xlink" content-type="dwc:institutional_code" xlink:title="Herbarium of Sichuan Agricultural University" xlink:href="http://grbio.org/institution/sichuan-agricultural-university" xlink:type="simple">SICAU</named-content> 25-0080, living culture <named-content xmlns:xlink="http://www.w3.org/1999/xlink" content-type="dwc:institutional_code" xlink:title="Culture Collection of Sichuan Agricultural University" xlink:href="http://grbio.org/institution/sichuan-agricultural-university" xlink:type="simple">SICAUCC</named-content> 25-0061); • <italic>ibid.</italic> YCL202103003-1 (<named-content xmlns:xlink="http://www.w3.org/1999/xlink" content-type="dwc:institutional_code" xlink:title="Herbarium of Sichuan Agricultural University" xlink:href="http://grbio.org/institution/sichuan-agricultural-university" xlink:type="simple">SICAU</named-content> 25-0081, living culture <named-content xmlns:xlink="http://www.w3.org/1999/xlink" content-type="dwc:institutional_code" xlink:title="Culture Collection of Sichuan Agricultural University" xlink:href="http://grbio.org/institution/sichuan-agricultural-university" xlink:type="simple">SICAUCC</named-content> 25-0062).</p></tp:treatment-sec><tp:treatment-sec sec-type="notes" id="SECID0EB1HM"><title>Notes.</title><p>Phylogenetic analysis revealed that <italic><tp:taxon-name><tp:taxon-name-part taxon-name-part-type="genus" reg="Moelleriella">Moelleriella</tp:taxon-name-part> <tp:taxon-name-part taxon-name-part-type="species" reg="boehmeriae">boehmeriae</tp:taxon-name-part></tp:taxon-name></italic> clusters within the Globose clade and is closely related to <italic><tp:taxon-name><tp:taxon-name-part taxon-name-part-type="genus" reg="Metarhizium">M.</tp:taxon-name-part> <tp:taxon-name-part taxon-name-part-type="species" reg="jinuoana">jinuoana</tp:taxon-name-part></tp:taxon-name></italic> (Fig. <xref ref-type="fig" rid="F2">2</xref>), sharing characteristics such as yellow to orange, globose stromata with a narrow hypothallus (<xref ref-type="bibr" rid="B140">Wang et al. 2024</xref>). Although detailed morphological comparisons were limited due to the absence of mature conidiomata in our specimen, <italic><tp:taxon-name><tp:taxon-name-part taxon-name-part-type="genus" reg="Metarhizium">M.</tp:taxon-name-part> <tp:taxon-name-part taxon-name-part-type="species" reg="boehmeriae">boehmeriae</tp:taxon-name-part></tp:taxon-name></italic> differs by its slower growth on <abbrev xmlns:xlink="http://www.w3.org/1999/xlink" xlink:title="Potato dextrose agar medium" id="ABBRID0EQ2HM" xlink:type="simple">PDA</abbrev> and distinct colony characteristics. The colonies of <italic><tp:taxon-name><tp:taxon-name-part taxon-name-part-type="genus" reg="Metarhizium">M.</tp:taxon-name-part> <tp:taxon-name-part taxon-name-part-type="species" reg="boehmeriae">boehmeriae</tp:taxon-name-part></tp:taxon-name></italic> are yellow on the front and light orange on the reverse, whereas those of <italic><tp:taxon-name><tp:taxon-name-part taxon-name-part-type="genus" reg="Metarhizium">M.</tp:taxon-name-part> <tp:taxon-name-part taxon-name-part-type="species" reg="jinuoana">jinuoana</tp:taxon-name-part></tp:taxon-name></italic> are pale orange to orange on the front and brownish on the reverse. Additionally, <italic><tp:taxon-name><tp:taxon-name-part taxon-name-part-type="genus" reg="Metarhizium">M.</tp:taxon-name-part> <tp:taxon-name-part taxon-name-part-type="species" reg="boehmeriae">boehmeriae</tp:taxon-name-part></tp:taxon-name></italic> has wider conidia (3–4 µm) observed in culture compared to <italic><tp:taxon-name><tp:taxon-name-part taxon-name-part-type="genus" reg="Metarhizium">M.</tp:taxon-name-part> <tp:taxon-name-part taxon-name-part-type="species" reg="jinuoana">jinuoana</tp:taxon-name-part></tp:taxon-name></italic>, which has conidia measuring 2.1–2.9 µm on the substrate. In addition, <italic><tp:taxon-name><tp:taxon-name-part taxon-name-part-type="genus" reg="Metarhizium">M.</tp:taxon-name-part> <tp:taxon-name-part taxon-name-part-type="species" reg="boehmeriae">boehmeriae</tp:taxon-name-part></tp:taxon-name></italic> differs from the type strain <italic><tp:taxon-name><tp:taxon-name-part taxon-name-part-type="genus" reg="Metarhizium">M.</tp:taxon-name-part> <tp:taxon-name-part taxon-name-part-type="species" reg="jinuoana">jinuoana</tp:taxon-name-part></tp:taxon-name></italic> (YHH MJBP2309031) by 16 <abbrev xmlns:xlink="http://www.w3.org/1999/xlink" xlink:title="Base pair" id="ABBRID0EW4HM" xlink:type="simple">bp</abbrev> (1.76%, 0 gap) in the <italic>tef</italic>1α region, 2 <abbrev xmlns:xlink="http://www.w3.org/1999/xlink" xlink:title="Base pair" id="ABBRID0E34HM" xlink:type="simple">bp</abbrev> (0.28%, 0 gap) in the <italic>rpb</italic>1 region, and 4 <abbrev xmlns:xlink="http://www.w3.org/1999/xlink" xlink:title="Base pair" id="ABBRID0EC5HM" xlink:type="simple">bp</abbrev> (0.47%, 2 gaps) in the <abbrev xmlns:xlink="http://www.w3.org/1999/xlink" xlink:title="The nuclear ribosomal large subunit" id="ABBRID0EG5HM" xlink:type="simple">LSU</abbrev> region, respectively.</p></tp:treatment-sec><tp:treatment-sec><!--Section generated to contain objects referenced in tp:taxon-treatment.--><fig id="F2" position="float" orientation="portrait"><object-id xmlns:xlink="http://www.w3.org/1999/xlink" content-type="doi" xlink:type="simple">10.3897/imafungus.16.170123.figure2</object-id><object-id xmlns:xlink="http://www.w3.org/1999/xlink" content-type="arpha" xlink:type="simple">46F33F3A-CE5D-5AF9-97C3-0DA075A3D7B8</object-id><label>Figure 2.</label><caption><p>Phylogenetic tree based on maximum likelihood analysis of the combined <abbrev xmlns:xlink="http://www.w3.org/1999/xlink" xlink:title="The nuclear ribosomal large subunit" id="ABBRID0ENJGM" xlink:type="simple">LSU</abbrev>, <italic>rpb</italic>1, and <italic>tef</italic>1-α sequences within the <italic><tp:taxon-name><tp:taxon-name-part taxon-name-part-type="family">Clavicipitaceae</tp:taxon-name-part></tp:taxon-name></italic>. Numbers above the nodes indicate <abbrev xmlns:xlink="http://www.w3.org/1999/xlink" xlink:title="Maximum likelihood bootstrap values" id="ABBRID0E2JGM" xlink:type="simple">MLBS</abbrev> values (≥ 60%, left) and <abbrev xmlns:xlink="http://www.w3.org/1999/xlink" xlink:title="Bayesian posterior probabilities" id="ABBRID0E6JGM" xlink:type="simple">BIPP</abbrev> values (≥ 0.95, right), with lower values denoted as “–”. The tree is rooted to <italic><tp:taxon-name><tp:taxon-name-part taxon-name-part-type="genus" reg="Purpureocillium">Purpureocillium</tp:taxon-name-part> <tp:taxon-name-part taxon-name-part-type="species" reg="lilacinum">lilacinum</tp:taxon-name-part></tp:taxon-name></italic> (CBS 431.87, CBS 284.36). Ex-type strains are highlighted in bold, and isolates from the present study are shown in red.</p></caption><graphic xmlns:xlink="http://www.w3.org/1999/xlink" xlink:href="imafungus-16-e170123-g002.jpg" position="float" orientation="portrait" xlink:type="simple" id="oo_1433195.jpg"><uri content-type="original_file" xlink:type="simple">https://binary.pensoft.net/fig/1433195</uri></graphic></fig></tp:treatment-sec><ref-list><ref id="B140"><mixed-citation xmlns:xlink="http://www.w3.org/1999/xlink" xlink:type="simple"><person-group><name name-style="western"><surname>Wang</surname><given-names>ZQ</given-names></name><name name-style="western"><surname>Ma</surname><given-names>JM</given-names></name><etal/></person-group> (<year>2024</year>) Morphological and phylogenetic analyses reveal three new species of entomopathogenic fungi belonging to <italic><tp:taxon-name><tp:taxon-name-part taxon-name-part-type="family">Clavicipitaceae</tp:taxon-name-part></tp:taxon-name></italic> (<italic><tp:taxon-name><tp:taxon-name-part taxon-name-part-type="order">Hypocreales</tp:taxon-name-part></tp:taxon-name></italic>, <italic><tp:taxon-name><tp:taxon-name-part taxon-name-part-type="phylum">Ascomycota</tp:taxon-name-part></tp:taxon-name></italic>). Journal of <tp:taxon-name><tp:taxon-name-part taxon-name-part-type="kingdom">Fungi</tp:taxon-name-part></tp:taxon-name> 10: 423. <ext-link xlink:href="10.3390/jof10060423" ext-link-type="doi" xlink:type="simple">https://doi.org/10.3390/jof10060423</ext-link></mixed-citation></ref></ref-list></tp:taxon-treatment>
