# Supplementary material for: ﻿Morphological and phylogenetic analyses reveal novel entomopathogenic fungi infecting scale insects and aphids in China
Source: IMA Fungus. 2025 Oct 8;16:e170123. doi: 10.3897/imafungus.16.170123 (PMC12529078; doi:10.3897/imafungus.16.170123)
Supplement: XML Treatment for Moelleriella cinnamomum [file imafungus.16.170123-treatment5.xml]

<!DOCTYPE tp:taxon-treatment
  PUBLIC "-//TaxonX//DTD Taxonomic Treatment Publishing DTD v0 20100105//EN" "tax-treatment-NSO.dtd">
<tp:taxon-treatment xmlns:tp="http://www.plazi.org/taxpub"><tp:treatment-meta><kwd-group><label>Taxon classification</label><kwd>
                <named-content content-type="kingdom">Animalia</named-content>
              </kwd><kwd>
                <named-content content-type="order">Hypocreales</named-content>
              </kwd><kwd>
                <named-content content-type="family">Clavicipitaceae</named-content>
              </kwd></kwd-group><mixed-citation publication-type="journal"><person-group><name><surname>Yang</surname><given-names>Chunlin</given-names></name><name><surname>Xu</surname><given-names>Xiulan</given-names></name><name><surname>Li</surname><given-names>Xinyue</given-names></name><name><surname>Liu</surname><given-names>Feng</given-names></name><name><surname>Zeng</surname><given-names>Zhen</given-names></name><name><surname>Xiao</surname><given-names>Qiangang</given-names></name><name><surname>Liu</surname><given-names>Yinggao</given-names></name></person-group><article-title>﻿Morphological and phylogenetic analyses reveal novel entomopathogenic fungi infecting scale insects and aphids in China</article-title><source>IMA Fungus</source><day>08</day><month>10</month><year>2025</year><volume>16</volume><pub-id pub-id-type="doi">10.3897/imafungus.16.170123</pub-id></mixed-citation></tp:treatment-meta><tp:nomenclature><label>﻿</label><tp:taxon-name><object-id xmlns:xlink="http://www.w3.org/1999/xlink" content-type="arpha" xlink:type="simple">EA4791CE-91B4-574B-98EC-EE4590D1454F</object-id>
              <tp:taxon-name-part taxon-name-part-type="genus" reg="Moelleriella">Moelleriella</tp:taxon-name-part>
              <tp:taxon-name-part taxon-name-part-type="species" reg="cinnamomum">cinnamomum</tp:taxon-name-part>
              <object-id xmlns:xlink="http://www.w3.org/1999/xlink" content-type="mycobank" xlink:type="simple">MB 858373</object-id>
            </tp:taxon-name><tp:taxon-authority>X.L. Xu &amp; C.L. Yang</tp:taxon-authority><tp:taxon-status xmlns:xlink="http://www.w3.org/1999/xlink" xlink:type="simple">sp. nov.</tp:taxon-status><xref ref-type="fig" rid="F8">Fig. 8</xref></tp:nomenclature><tp:treatment-sec sec-type="etymology" id="SECID0EW6HM"><title>Etymology.</title><p>In reference to the generic name of host plants.</p></tp:treatment-sec><tp:treatment-sec sec-type="diagnosis" id="SECID0E26HM"><title>Diagnosis.</title><p>Similar to <italic><tp:taxon-name><tp:taxon-name-part taxon-name-part-type="genus" reg="Moelleriella">Moelleriella</tp:taxon-name-part> <tp:taxon-name-part taxon-name-part-type="species" reg="simaoensis">simaoensis</tp:taxon-name-part></tp:taxon-name></italic>, <italic><tp:taxon-name><tp:taxon-name-part taxon-name-part-type="genus" reg="Metarhizium">M.</tp:taxon-name-part> <tp:taxon-name-part taxon-name-part-type="species" reg="puerensis">puerensis</tp:taxon-name-part></tp:taxon-name></italic>, <italic><tp:taxon-name><tp:taxon-name-part taxon-name-part-type="genus" reg="Metarhizium">M.</tp:taxon-name-part> <tp:taxon-name-part taxon-name-part-type="species" reg="raciborskii">raciborskii</tp:taxon-name-part></tp:taxon-name></italic>, and <italic><tp:taxon-name><tp:taxon-name-part taxon-name-part-type="genus" reg="Metarhizium">M.</tp:taxon-name-part> <tp:taxon-name-part taxon-name-part-type="species" reg="citrus">citrus</tp:taxon-name-part></tp:taxon-name></italic>, <italic><tp:taxon-name><tp:taxon-name-part taxon-name-part-type="genus" reg="Metarhizium">M.</tp:taxon-name-part> <tp:taxon-name-part taxon-name-part-type="species" reg="cinnamomum">cinnamomum</tp:taxon-name-part></tp:taxon-name></italic> differs by having red-orange, thickened pulvinate stromata, longer conidia and paraphyses, and the absence of a hypothallus surrounding the stroma.</p></tp:treatment-sec><tp:treatment-sec sec-type="material" id="SECID0EYBIM"><title>Type.</title><p><bold>CHINA</bold> • Sichuan Province, Chengdu City, Chongzhou County. Infected scale insects were found on the underside of leaves of <italic><tp:taxon-name><tp:taxon-name-part taxon-name-part-type="genus" reg="Cinnamomum">Cinnamomum</tp:taxon-name-part> <tp:taxon-name-part taxon-name-part-type="species" reg="cassia">cassia</tp:taxon-name-part></tp:taxon-name></italic> (L.) D. Don., <named-content xmlns:xlink="http://www.w3.org/1999/xlink" content-type="dwc:verbatimCoordinates" xlink:type="simple"><named-content content-type="geo-json" specific-use="{&#34;type&#34;:&#34;Point&#34;,&#34;coordinates&#34;:[103.525333,30.813667]}" id="NCID0EOCIM" xlink:type="simple">30°48.82'N, 103°31.52'E</named-content></named-content>, alt. 851 m, 1 May 2021, C.L. Yang, YCL202105001 (<named-content xmlns:xlink="http://www.w3.org/1999/xlink" content-type="dwc:institutional_code" xlink:title="Herbarium of Sichuan Agricultural University" xlink:href="http://grbio.org/institution/sichuan-agricultural-university" xlink:type="simple">SICAU</named-content> 25-0086 – holotype preserved in the Herbarium of Sichuan Agricultural University; living culture <named-content xmlns:xlink="http://www.w3.org/1999/xlink" content-type="dwc:institutional_code" xlink:title="Culture Collection of Sichuan Agricultural University" xlink:href="http://grbio.org/institution/sichuan-agricultural-university" xlink:type="simple">SICAUCC</named-content> 25-0067 – ex-holotype stored in the Culture Collection in Sichuan Agricultural University).</p></tp:treatment-sec><tp:treatment-sec sec-type="description" id="SECID0E2CIM"><title>Description.</title><p>Parasitic on scale insects found on the underside of leaves of <italic><tp:taxon-name><tp:taxon-name-part taxon-name-part-type="genus" reg="Cinnamomum">Cinnamomum</tp:taxon-name-part> <tp:taxon-name-part taxon-name-part-type="species" reg="cassia">cassia</tp:taxon-name-part></tp:taxon-name></italic> (<italic><tp:taxon-name><tp:taxon-name-part taxon-name-part-type="family">Lauraceae</tp:taxon-name-part></tp:taxon-name></italic>). <bold>Sexual morph</bold>: Not observed. <bold>Asexual morph</bold>: Coelomycetous. Stromata red-orange in fresh specimens, mostly solitary, sometimes gregarious, globose to subglobose, thickened pulvinate up to 1 mm, 0.9–2.8 mm in diameter. Conidiomata aggregated in the center of the stroma and widely open, simple depressions of the surface without distinct rims. In section, conidioma flask-shaped or irregular, shallow. Conidial masses orange. Conidia hyaline, smooth, one-celled, fusoid, with acute ends, 13–16.5 × 2–3 µm. Paraphyses present, linear, filiform, up to 102 µm long.</p><fig id="F8" position="float" orientation="portrait"><object-id xmlns:xlink="http://www.w3.org/1999/xlink" content-type="doi" xlink:type="simple">10.3897/imafungus.16.170123.figure8</object-id><object-id xmlns:xlink="http://www.w3.org/1999/xlink" content-type="arpha" xlink:type="simple">E3E52869-57CE-5BFE-8B77-37ACCCA98644</object-id><label>Figure 8.</label><caption><p><italic><tp:taxon-name><tp:taxon-name-part taxon-name-part-type="genus" reg="Moelleriella">Moelleriella</tp:taxon-name-part> <tp:taxon-name-part taxon-name-part-type="species" reg="cinnamomum">cinnamomum</tp:taxon-name-part></tp:taxon-name></italic>. A, B. Stromata over scale insects on the underside of leaves. C. Section of stroma showing conidioma. D. Phialides and conidia at the tips with paraphyses. E. Paraphyses with phialides bearing developing conidia. F. Conidia. G. Germinating conidia. H, I. Colonies obverse and reverse on <abbrev xmlns:xlink="http://www.w3.org/1999/xlink" xlink:title="Potato dextrose agar medium" id="ABBRID0EJEIM" xlink:type="simple">PDA</abbrev> at 25 °C after 3 weeks. J. Conidial mass on <abbrev xmlns:xlink="http://www.w3.org/1999/xlink" xlink:title="Potato dextrose agar medium" id="ABBRID0ENEIM" xlink:type="simple">PDA</abbrev>. Scale bars: 1000 µm (B); 500 µm (C); 20 µm (D); 10 µm (E–G).</p></caption><graphic xmlns:xlink="http://www.w3.org/1999/xlink" xlink:href="imafungus-16-e170123-g008.jpg" position="float" orientation="portrait" xlink:type="simple" id="oo_1433201.jpg"><uri content-type="original_file" xlink:type="simple">https://binary.pensoft.net/fig/1433201</uri></graphic></fig></tp:treatment-sec><tp:treatment-sec sec-type="description" id="SECID0EWEIM"><title>Culture characteristics.</title><p>Conidia germinate in sterile water within 12 h, with germination tubes typically growing laterally from both ends of the spore and occasionally from the middle. Colonies on <abbrev xmlns:xlink="http://www.w3.org/1999/xlink" xlink:title="Potato dextrose agar medium" id="ABBRID0E3EIM" xlink:type="simple">PDA</abbrev> at 25 °C attaining 15 mm diameter in 20 days. Colonies pale yellow and formed compact pulvinate with abundant slimy masses. Conidial masses light yellow. Colonies reverse dark yellow with pale yellow margins. Conidia 9–15 × 1.8–2.8 µm. Paraphyses rare.</p></tp:treatment-sec><tp:treatment-sec sec-type="host" id="SECID0EAFIM"><title>Host.</title><p>Scale insects (<italic><tp:taxon-name><tp:taxon-name-part taxon-name-part-type="family">Coccidae</tp:taxon-name-part></tp:taxon-name></italic>).</p></tp:treatment-sec><tp:treatment-sec sec-type="habitat" id="SECID0EMFIM"><title>Habitat.</title><p>Subtropical monsoon evergreen broad-leaf forests serve as the habitat for <italic><tp:taxon-name><tp:taxon-name-part taxon-name-part-type="genus" reg="Moelleriella">Moelleriella</tp:taxon-name-part> <tp:taxon-name-part taxon-name-part-type="species" reg="cinnamomum">cinnamomum</tp:taxon-name-part></tp:taxon-name></italic>, which can infect scale insects found on the underside of <italic><tp:taxon-name><tp:taxon-name-part taxon-name-part-type="genus" reg="Cinnamomum">Cinnamomum</tp:taxon-name-part> <tp:taxon-name-part taxon-name-part-type="species" reg="cassia">cassia</tp:taxon-name-part></tp:taxon-name></italic> leaves. Infections are typically observed throughout the trees, particularly in the lower canopy.</p></tp:treatment-sec><tp:treatment-sec sec-type="distribution" id="SECID0EIGIM"><title>Distribution.</title><p>China, Sichuan Province, Chengdu City.</p></tp:treatment-sec><tp:treatment-sec sec-type="material" id="SECID0ENGIM"><title>Material examined.</title><p><bold>CHINA</bold> • Sichuan Province, Chengdu City, Chongzhou County. Infected scale insects were found on the underside of leaves of <italic><tp:taxon-name><tp:taxon-name-part taxon-name-part-type="genus" reg="Cinnamomum">Cinnamomum</tp:taxon-name-part> <tp:taxon-name-part taxon-name-part-type="species" reg="cassia">cassia</tp:taxon-name-part></tp:taxon-name></italic>, <named-content xmlns:xlink="http://www.w3.org/1999/xlink" content-type="dwc:verbatimCoordinates" xlink:type="simple"><named-content content-type="geo-json" specific-use="{&#34;type&#34;:&#34;Point&#34;,&#34;coordinates&#34;:[103.525331,30.813769]}" id="NCID0EDHIM" xlink:type="simple">30°48'49.57"N, 103°31'31.19"E</named-content></named-content>, alt. 851 m, 1 May 2021, C.L. Yang, YCL202105001 (<named-content xmlns:xlink="http://www.w3.org/1999/xlink" content-type="dwc:institutional_code" xlink:title="Herbarium of Sichuan Agricultural University" xlink:href="http://grbio.org/institution/sichuan-agricultural-university" xlink:type="simple">SICAU</named-content> 25-0086, living culture <named-content xmlns:xlink="http://www.w3.org/1999/xlink" content-type="dwc:institutional_code" xlink:title="Culture Collection of Sichuan Agricultural University" xlink:href="http://grbio.org/institution/sichuan-agricultural-university" xlink:type="simple">SICAUCC</named-content> 25-0067); • <italic>ibid.</italic> YCL202105002 (<named-content xmlns:xlink="http://www.w3.org/1999/xlink" content-type="dwc:institutional_code" xlink:title="Herbarium of Sichuan Agricultural University" xlink:href="http://grbio.org/institution/sichuan-agricultural-university" xlink:type="simple">SICAU</named-content> 25-0087, living culture <named-content xmlns:xlink="http://www.w3.org/1999/xlink" content-type="dwc:institutional_code" xlink:title="Culture Collection of Sichuan Agricultural University" xlink:href="http://grbio.org/institution/sichuan-agricultural-university" xlink:type="simple">SICAUCC</named-content> 25-0068).</p></tp:treatment-sec><tp:treatment-sec sec-type="notes" id="SECID0E1HIM"><title>Notes.</title><p>Our collections were nested in the <italic><tp:taxon-name><tp:taxon-name-part taxon-name-part-type="genus" reg="Moelleriella">Moelleriella</tp:taxon-name-part></tp:taxon-name></italic> clade related to <italic><tp:taxon-name><tp:taxon-name-part taxon-name-part-type="genus" reg="Metarhizium">M.</tp:taxon-name-part> <tp:taxon-name-part taxon-name-part-type="species" reg="citrus">citrus</tp:taxon-name-part></tp:taxon-name></italic>, <italic><tp:taxon-name><tp:taxon-name-part taxon-name-part-type="genus" reg="Metarhizium">M.</tp:taxon-name-part> <tp:taxon-name-part taxon-name-part-type="species" reg="raciborskii">raciborskii</tp:taxon-name-part></tp:taxon-name></italic>, <italic><tp:taxon-name><tp:taxon-name-part taxon-name-part-type="genus" reg="Metarhizium">M.</tp:taxon-name-part> <tp:taxon-name-part taxon-name-part-type="species" reg="simaoensis">simaoensis</tp:taxon-name-part></tp:taxon-name></italic>, <italic><tp:taxon-name><tp:taxon-name-part taxon-name-part-type="genus" reg="Metarhizium">M.</tp:taxon-name-part> <tp:taxon-name-part taxon-name-part-type="species" reg="hainanensis">hainanensis</tp:taxon-name-part></tp:taxon-name></italic>, <italic><tp:taxon-name><tp:taxon-name-part taxon-name-part-type="genus" reg="Metarhizium">M.</tp:taxon-name-part> <tp:taxon-name-part taxon-name-part-type="species" reg="puerensis">puerensis</tp:taxon-name-part></tp:taxon-name></italic>, and <italic><tp:taxon-name><tp:taxon-name-part taxon-name-part-type="genus" reg="Metarhizium">M.</tp:taxon-name-part> <tp:taxon-name-part taxon-name-part-type="species" reg="pseudothanathonensis">pseudothanathonensis</tp:taxon-name-part></tp:taxon-name></italic> (Fig. <xref ref-type="fig" rid="F2">2</xref>). Morphologically, <italic><tp:taxon-name><tp:taxon-name-part taxon-name-part-type="genus" reg="Metarhizium">M.</tp:taxon-name-part> <tp:taxon-name-part taxon-name-part-type="species" reg="cinnamomum">cinnamomum</tp:taxon-name-part></tp:taxon-name></italic> is distinct from the phylogenetically related six species, with red-orange and thickened pulvinate, while the other species are flattened and more pale in color (<xref ref-type="bibr" rid="B69">Liu et al. 2006</xref>; <xref ref-type="bibr" rid="B14">Chaverri et al. 2008</xref>; <xref ref-type="bibr" rid="B142">Wang et al. 2022c</xref>, <xref ref-type="bibr" rid="B143">2025</xref>; <xref ref-type="bibr" rid="B155">Yang et al. 2023a</xref>). <italic><tp:taxon-name><tp:taxon-name-part taxon-name-part-type="genus" reg="Moelleriella">Moelleriella</tp:taxon-name-part> <tp:taxon-name-part taxon-name-part-type="species" reg="raciborskii">raciborskii</tp:taxon-name-part></tp:taxon-name></italic>, <italic><tp:taxon-name><tp:taxon-name-part taxon-name-part-type="genus" reg="Metarhizium">M.</tp:taxon-name-part> <tp:taxon-name-part taxon-name-part-type="species" reg="simaoensis">simaoensis</tp:taxon-name-part></tp:taxon-name></italic>, and <italic><tp:taxon-name><tp:taxon-name-part taxon-name-part-type="genus" reg="Metarhizium">M.</tp:taxon-name-part> <tp:taxon-name-part taxon-name-part-type="species" reg="puerensis">puerensis</tp:taxon-name-part></tp:taxon-name></italic> can co-occur in the same stromata with both sexual and asexual morphs, whereas only the asexual morph of <italic><tp:taxon-name><tp:taxon-name-part taxon-name-part-type="genus" reg="Metarhizium">M.</tp:taxon-name-part> <tp:taxon-name-part taxon-name-part-type="species" reg="cinnamomum">cinnamomum</tp:taxon-name-part></tp:taxon-name></italic> has been observed in stromatal tissue. <italic><tp:taxon-name><tp:taxon-name-part taxon-name-part-type="genus" reg="Moelleriella">Moelleriella</tp:taxon-name-part> <tp:taxon-name-part taxon-name-part-type="species" reg="hainanensis">hainanensis</tp:taxon-name-part></tp:taxon-name></italic> differs from <italic><tp:taxon-name><tp:taxon-name-part taxon-name-part-type="genus" reg="Metarhizium">M.</tp:taxon-name-part> <tp:taxon-name-part taxon-name-part-type="species" reg="cinnamomum">cinnamomum</tp:taxon-name-part></tp:taxon-name></italic> by having larger stromata (3–4 mm vs. 0.9–2.8 mm), and along with <italic><tp:taxon-name><tp:taxon-name-part taxon-name-part-type="genus" reg="Metarhizium">M.</tp:taxon-name-part> <tp:taxon-name-part taxon-name-part-type="species" reg="raciborskii">raciborskii</tp:taxon-name-part></tp:taxon-name></italic> and <italic><tp:taxon-name><tp:taxon-name-part taxon-name-part-type="genus" reg="Metarhizium">M.</tp:taxon-name-part> <tp:taxon-name-part taxon-name-part-type="species" reg="citrus">citrus</tp:taxon-name-part></tp:taxon-name></italic>, it also differs by exhibiting a light-colored hypothallus surrounding the stroma. Conidia in <italic><tp:taxon-name><tp:taxon-name-part taxon-name-part-type="genus" reg="Metarhizium">M.</tp:taxon-name-part> <tp:taxon-name-part taxon-name-part-type="species" reg="cinnamomum">cinnamomum</tp:taxon-name-part></tp:taxon-name></italic> (13–16.5 µm) are longer than those of <italic><tp:taxon-name><tp:taxon-name-part taxon-name-part-type="genus" reg="Metarhizium">M.</tp:taxon-name-part> <tp:taxon-name-part taxon-name-part-type="species" reg="simaoensis">simaoensis</tp:taxon-name-part></tp:taxon-name></italic> (8.8–14 µm), <italic><tp:taxon-name><tp:taxon-name-part taxon-name-part-type="genus" reg="Metarhizium">M.</tp:taxon-name-part> <tp:taxon-name-part taxon-name-part-type="species" reg="puerensis">puerensis</tp:taxon-name-part></tp:taxon-name></italic> (9.7–13.4 µm), <italic><tp:taxon-name><tp:taxon-name-part taxon-name-part-type="genus" reg="Metarhizium">M.</tp:taxon-name-part> <tp:taxon-name-part taxon-name-part-type="species" reg="pseudothanathonensis">pseudothanathonensis</tp:taxon-name-part></tp:taxon-name></italic> (10–12.5 µm), and <italic><tp:taxon-name><tp:taxon-name-part taxon-name-part-type="genus" reg="Metarhizium">M.</tp:taxon-name-part> <tp:taxon-name-part taxon-name-part-type="species" reg="raciborskii">raciborskii</tp:taxon-name-part></tp:taxon-name></italic> (11–14 µm). Moreover, <italic><tp:taxon-name><tp:taxon-name-part taxon-name-part-type="genus" reg="Metarhizium">M.</tp:taxon-name-part> <tp:taxon-name-part taxon-name-part-type="species" reg="cinnamomum">cinnamomum</tp:taxon-name-part></tp:taxon-name></italic> has longer paraphyses (up to 102 µm) than <italic><tp:taxon-name><tp:taxon-name-part taxon-name-part-type="genus" reg="Metarhizium">M.</tp:taxon-name-part> <tp:taxon-name-part taxon-name-part-type="species" reg="citrus">citrus</tp:taxon-name-part></tp:taxon-name></italic> (85–100 µm), <italic><tp:taxon-name><tp:taxon-name-part taxon-name-part-type="genus" reg="Metarhizium">M.</tp:taxon-name-part> <tp:taxon-name-part taxon-name-part-type="species" reg="simaoensis">simaoensis</tp:taxon-name-part></tp:taxon-name></italic> (up to 95 µm) and <italic><tp:taxon-name><tp:taxon-name-part taxon-name-part-type="genus" reg="Metarhizium">M.</tp:taxon-name-part> <tp:taxon-name-part taxon-name-part-type="species" reg="raciborskii">raciborskii</tp:taxon-name-part></tp:taxon-name></italic> (40–70 µm).</p></tp:treatment-sec><tp:treatment-sec><!--Section generated to contain objects referenced in tp:taxon-treatment.--><fig id="F2" position="float" orientation="portrait"><object-id xmlns:xlink="http://www.w3.org/1999/xlink" content-type="doi" xlink:type="simple">10.3897/imafungus.16.170123.figure2</object-id><object-id xmlns:xlink="http://www.w3.org/1999/xlink" content-type="arpha" xlink:type="simple">46F33F3A-CE5D-5AF9-97C3-0DA075A3D7B8</object-id><label>Figure 2.</label><caption><p>Phylogenetic tree based on maximum likelihood analysis of the combined <abbrev xmlns:xlink="http://www.w3.org/1999/xlink" xlink:title="The nuclear ribosomal large subunit" id="ABBRID0ENJGM" xlink:type="simple">LSU</abbrev>, <italic>rpb</italic>1, and <italic>tef</italic>1-α sequences within the <italic><tp:taxon-name><tp:taxon-name-part taxon-name-part-type="family">Clavicipitaceae</tp:taxon-name-part></tp:taxon-name></italic>. Numbers above the nodes indicate <abbrev xmlns:xlink="http://www.w3.org/1999/xlink" xlink:title="Maximum likelihood bootstrap values" id="ABBRID0E2JGM" xlink:type="simple">MLBS</abbrev> values (≥ 60%, left) and <abbrev xmlns:xlink="http://www.w3.org/1999/xlink" xlink:title="Bayesian posterior probabilities" id="ABBRID0E6JGM" xlink:type="simple">BIPP</abbrev> values (≥ 0.95, right), with lower values denoted as “–”. The tree is rooted to <italic><tp:taxon-name><tp:taxon-name-part taxon-name-part-type="genus" reg="Purpureocillium">Purpureocillium</tp:taxon-name-part> <tp:taxon-name-part taxon-name-part-type="species" reg="lilacinum">lilacinum</tp:taxon-name-part></tp:taxon-name></italic> (CBS 431.87, CBS 284.36). Ex-type strains are highlighted in bold, and isolates from the present study are shown in red.</p></caption><graphic xmlns:xlink="http://www.w3.org/1999/xlink" xlink:href="imafungus-16-e170123-g002.jpg" position="float" orientation="portrait" xlink:type="simple" id="oo_1433195.jpg"><uri content-type="original_file" xlink:type="simple">https://binary.pensoft.net/fig/1433195</uri></graphic></fig></tp:treatment-sec><ref-list><ref id="B69"><mixed-citation xmlns:xlink="http://www.w3.org/1999/xlink" xlink:type="simple"><person-group><name name-style="western"><surname>Liu</surname><given-names>M</given-names></name><name name-style="western"><surname>Chaverri</surname><given-names>P</given-names></name><name name-style="western"><surname>Hodge</surname><given-names>KT</given-names></name></person-group> (<year>2006</year>) <article-title>A taxonomic revision of the insect biocontrol fungus <italic><tp:taxon-name><tp:taxon-name-part taxon-name-part-type="genus">Aschersonia</tp:taxon-name-part> <tp:taxon-name-part taxon-name-part-type="species">aleyrodis</tp:taxon-name-part></tp:taxon-name></italic>, its allies with white stromata and their <italic><tp:taxon-name><tp:taxon-name-part taxon-name-part-type="genus">Hypocrella</tp:taxon-name-part></tp:taxon-name></italic> sexual states.</article-title><source>Mycological Research</source><volume>110</volume>: <fpage>537</fpage>–<lpage>554</lpage>. <ext-link xlink:href="10.1016/j.mycres.2006.01.013" ext-link-type="doi" xlink:type="simple">https://doi.org/10.1016/j.mycres.2006.01.013</ext-link></mixed-citation></ref><ref id="B14"><mixed-citation xmlns:xlink="http://www.w3.org/1999/xlink" xlink:type="simple"><person-group><name name-style="western"><surname>Chaverri</surname><given-names>P</given-names></name><name name-style="western"><surname>Liu</surname><given-names>M</given-names></name><name name-style="western"><surname>Hodge</surname><given-names>KT</given-names></name></person-group> (<year>2008</year>) <article-title>A monograph of the entomopathogenic genera <italic><tp:taxon-name><tp:taxon-name-part taxon-name-part-type="genus">Hypocrella</tp:taxon-name-part></tp:taxon-name></italic>, <italic><tp:taxon-name><tp:taxon-name-part taxon-name-part-type="genus">Moelleriella</tp:taxon-name-part></tp:taxon-name></italic>, and <italic><tp:taxon-name><tp:taxon-name-part taxon-name-part-type="genus">Samuelsia</tp:taxon-name-part></tp:taxon-name></italic> gen. nov (<italic><tp:taxon-name><tp:taxon-name-part taxon-name-part-type="phylum">Ascomycota</tp:taxon-name-part></tp:taxon-name></italic>, <italic><tp:taxon-name><tp:taxon-name-part taxon-name-part-type="order">Hypocreales</tp:taxon-name-part></tp:taxon-name></italic>, <italic><tp:taxon-name><tp:taxon-name-part taxon-name-part-type="family">Clavicipitaceae</tp:taxon-name-part></tp:taxon-name></italic>), and their aschersonia-like anamorphs in the Neotropics.</article-title><source>Studies in Mycology</source><volume>60</volume>: <fpage>1</fpage>–<lpage>66</lpage>. <ext-link xlink:href="10.3114/sim.2008.60.01" ext-link-type="doi" xlink:type="simple">https://doi.org/10.3114/sim.2008.60.01</ext-link></mixed-citation></ref><ref id="B142"><mixed-citation xmlns:xlink="http://www.w3.org/1999/xlink" xlink:type="simple"><person-group><name name-style="western"><surname>Wang</surname><given-names>ZQ</given-names></name><name name-style="western"><surname>Wang</surname><given-names>Y</given-names></name><etal/></person-group> (<year>2022c</year>) <article-title>A new species of <italic><tp:taxon-name><tp:taxon-name-part taxon-name-part-type="genus">Moelleriella</tp:taxon-name-part></tp:taxon-name></italic> from Yunnan Province in Southwestern China.</article-title><source>Phytotaxa</source><volume>555</volume>: <fpage>187</fpage>–<lpage>194</lpage>. <ext-link xlink:href="10.11646/phytotaxa.555.2.7" ext-link-type="doi" xlink:type="simple">https://doi.org/10.11646/phytotaxa.555.2.7</ext-link></mixed-citation></ref><ref id="B143"><mixed-citation xmlns:xlink="http://www.w3.org/1999/xlink" xlink:type="simple"><person-group><name name-style="western"><surname>Wang</surname><given-names>ZQ</given-names></name><name name-style="western"><surname>Yang</surname><given-names>ZL</given-names></name><etal/></person-group> (<year>2025</year>) <article-title>Taxonomy and phylogeny of entomopathogenic fungi from China—revealing two new genera and thirteen new species within <italic><tp:taxon-name><tp:taxon-name-part taxon-name-part-type="family">Clavicipitaceae</tp:taxon-name-part></tp:taxon-name></italic> (<italic><tp:taxon-name><tp:taxon-name-part taxon-name-part-type="order">Hypocreales</tp:taxon-name-part></tp:taxon-name></italic>, <italic><tp:taxon-name><tp:taxon-name-part taxon-name-part-type="phylum">Ascomycota</tp:taxon-name-part></tp:taxon-name></italic>).</article-title><source>MycoKeys</source><volume>117</volume>: <fpage>121</fpage>–<lpage>169</lpage>. <ext-link xlink:href="10.3897/mycokeys.117.140577" ext-link-type="doi" xlink:type="simple">https://doi.org/10.3897/mycokeys.117.140577</ext-link></mixed-citation></ref><ref id="B155"><mixed-citation xmlns:xlink="http://www.w3.org/1999/xlink" xlink:type="simple"><person-group><name name-style="western"><surname>Yang</surname><given-names>ZL</given-names></name><name name-style="western"><surname>Wang</surname><given-names>ZQ</given-names></name><etal/></person-group> (<year>2023a</year>) <article-title><italic><tp:taxon-name><tp:taxon-name-part taxon-name-part-type="genus">Moelleriella</tp:taxon-name-part> <tp:taxon-name-part taxon-name-part-type="species">simaoensis</tp:taxon-name-part></tp:taxon-name></italic>, a new entomogenous species of <italic><tp:taxon-name><tp:taxon-name-part taxon-name-part-type="genus">Moelleriella</tp:taxon-name-part></tp:taxon-name></italic> (<italic><tp:taxon-name><tp:taxon-name-part taxon-name-part-type="family">Clavicipitaceae</tp:taxon-name-part></tp:taxon-name></italic>, <italic><tp:taxon-name><tp:taxon-name-part taxon-name-part-type="order">Hypocreales</tp:taxon-name-part></tp:taxon-name></italic>) from southwestern China.</article-title><source>Phytotaxa</source><volume>603</volume>: <fpage>60</fpage>–<lpage>68</lpage>. <ext-link xlink:href="10.11646/phytotaxa.603.1.4" ext-link-type="doi" xlink:type="simple">https://doi.org/10.11646/phytotaxa.603.1.4</ext-link></mixed-citation></ref></ref-list></tp:taxon-treatment>
