# Supplementary material for: ﻿Morphological and phylogenetic analyses reveal novel entomopathogenic fungi infecting scale insects and aphids in China
Source: IMA Fungus. 2025 Oct 8;16:e170123. doi: 10.3897/imafungus.16.170123 (PMC12529078; doi:10.3897/imafungus.16.170123)
Supplement: XML Treatment for Moelleriella citrus [file imafungus.16.170123-treatment6.xml]

<!DOCTYPE tp:taxon-treatment
  PUBLIC "-//TaxonX//DTD Taxonomic Treatment Publishing DTD v0 20100105//EN" "tax-treatment-NSO.dtd">
<tp:taxon-treatment xmlns:tp="http://www.plazi.org/taxpub"><tp:treatment-meta><kwd-group><label>Taxon classification</label><kwd>
                <named-content content-type="kingdom">Animalia</named-content>
              </kwd><kwd>
                <named-content content-type="order">Hypocreales</named-content>
              </kwd><kwd>
                <named-content content-type="family">Clavicipitaceae</named-content>
              </kwd></kwd-group><mixed-citation publication-type="journal"><person-group><name><surname>Yang</surname><given-names>Chunlin</given-names></name><name><surname>Xu</surname><given-names>Xiulan</given-names></name><name><surname>Li</surname><given-names>Xinyue</given-names></name><name><surname>Liu</surname><given-names>Feng</given-names></name><name><surname>Zeng</surname><given-names>Zhen</given-names></name><name><surname>Xiao</surname><given-names>Qiangang</given-names></name><name><surname>Liu</surname><given-names>Yinggao</given-names></name></person-group><article-title>﻿Morphological and phylogenetic analyses reveal novel entomopathogenic fungi infecting scale insects and aphids in China</article-title><source>IMA Fungus</source><day>08</day><month>10</month><year>2025</year><volume>16</volume><pub-id pub-id-type="doi">10.3897/imafungus.16.170123</pub-id></mixed-citation></tp:treatment-meta><tp:nomenclature><label>﻿</label><tp:taxon-name><object-id xmlns:xlink="http://www.w3.org/1999/xlink" content-type="arpha" xlink:type="simple">8D509E83-9215-5AB0-B171-097096DB3BC4</object-id>
              <tp:taxon-name-part taxon-name-part-type="genus" reg="Moelleriella">Moelleriella</tp:taxon-name-part>
              <tp:taxon-name-part taxon-name-part-type="species" reg="citrus">citrus</tp:taxon-name-part>
              <object-id xmlns:xlink="http://www.w3.org/1999/xlink" content-type="mycobank" xlink:type="simple">MB 858374</object-id>
            </tp:taxon-name><tp:taxon-authority>X.L. Xu &amp; C.L. Yang</tp:taxon-authority><tp:taxon-status xmlns:xlink="http://www.w3.org/1999/xlink" xlink:type="simple">sp. nov.</tp:taxon-status><xref ref-type="fig" rid="F9">Fig. 9</xref></tp:nomenclature><tp:treatment-sec sec-type="etymology" id="SECID0ETSIM"><title>Etymology.</title><p>In reference to the generic name of host plants.</p></tp:treatment-sec><tp:treatment-sec sec-type="diagnosis" id="SECID0EYSIM"><title>Diagnosis.</title><p>Similar to <italic><tp:taxon-name><tp:taxon-name-part taxon-name-part-type="genus" reg="Moelleriella">Moelleriella</tp:taxon-name-part> <tp:taxon-name-part taxon-name-part-type="species" reg="raciborskii">raciborskii</tp:taxon-name-part></tp:taxon-name></italic> in having pale yellow, thin, pulvinate stromata, <italic><tp:taxon-name><tp:taxon-name-part taxon-name-part-type="genus" reg="Metarhizium">M.</tp:taxon-name-part> <tp:taxon-name-part taxon-name-part-type="species" reg="citrus">citrus</tp:taxon-name-part></tp:taxon-name></italic> differs by its longer paraphyses and wider conidia.</p></tp:treatment-sec><tp:treatment-sec sec-type="material" id="SECID0EUTIM"><title>Type.</title><p><bold>CHINA</bold> • Sichuan Province, Chengdu City, Wenjiang District. Infected scale insects were found on the underside of leaves of <italic><tp:taxon-name><tp:taxon-name-part taxon-name-part-type="genus" reg="Citrus">Citrus</tp:taxon-name-part></tp:taxon-name></italic> sp., <named-content xmlns:xlink="http://www.w3.org/1999/xlink" content-type="dwc:verbatimCoordinates" xlink:type="simple"><named-content content-type="geo-json" specific-use="{&#34;type&#34;:&#34;Point&#34;,&#34;coordinates&#34;:[103.850833,30.706667]}" id="NCID0EGUIM" xlink:type="simple">30°42.40'N, 103°51.05'E</named-content></named-content>, alt. 590 m, 10 Oct. 2020, X.L. Xu, XXL202010001 (<named-content xmlns:xlink="http://www.w3.org/1999/xlink" content-type="dwc:institutional_code" xlink:title="Herbarium of Sichuan Agricultural University" xlink:href="http://grbio.org/institution/sichuan-agricultural-university" xlink:type="simple">SICAU</named-content> 25-0078 – holotype preserved in the Herbarium of Sichuan Agricultural University; living culture <named-content xmlns:xlink="http://www.w3.org/1999/xlink" content-type="dwc:institutional_code" xlink:title="Culture Collection of Sichuan Agricultural University" xlink:href="http://grbio.org/institution/sichuan-agricultural-university" xlink:type="simple">SICAUCC</named-content> 25-0059 – ex-holotype stored in the Culture Collection in Sichuan Agricultural University).</p></tp:treatment-sec><tp:treatment-sec sec-type="description" id="SECID0ETUIM"><title>Description.</title><p>Parasitic on scale insect from citrus leaves (<italic><tp:taxon-name><tp:taxon-name-part taxon-name-part-type="family">Rutaceae</tp:taxon-name-part></tp:taxon-name></italic>). <bold>Sexual morph</bold>: Not observed. <bold>Asexual morph</bold>: Coelomycetous. Stromata orange in fresh specimens, globose to subglobose, flattened pulvinate, 1.8–3.0 mm in diameter, surrounded by a hyaline hypothallus up to 1.6 mm wide and covered with confluent conidial masses of orange-yellow. Conidiomata simple and aggregated in the center of the stroma, and widely opened. Conidial masses orange. Conidia hyaline, smooth, one-celled, fusoid, with acute ends, produced in copious slime, 12–18.5 × 2.3–3.2 µm. Paraphyses present, arising from the hymenium of the conidioma, filiform, tapering at the apices, up to 85–100 µm long.</p><fig id="F9" position="float" orientation="portrait"><object-id xmlns:xlink="http://www.w3.org/1999/xlink" content-type="doi" xlink:type="simple">10.3897/imafungus.16.170123.figure9</object-id><object-id xmlns:xlink="http://www.w3.org/1999/xlink" content-type="arpha" xlink:type="simple">D3313F37-2174-5A38-BA27-A74D73D4E6AD</object-id><label>Figure 9.</label><caption><p><italic><tp:taxon-name><tp:taxon-name-part taxon-name-part-type="genus" reg="Moelleriella">Moelleriella</tp:taxon-name-part> <tp:taxon-name-part taxon-name-part-type="species" reg="citrus">citrus</tp:taxon-name-part></tp:taxon-name></italic>. A, B. Fungus-infected scale insect on the underside of leaves. C. Section of stroma showing conidioma. D. Phialides and conidia at the tips with paraphyses. E. Conidia. F. Germinating conidia. G, H. Colonies obverse and reverse on <abbrev xmlns:xlink="http://www.w3.org/1999/xlink" xlink:title="Potato dextrose agar medium" id="ABBRID0E6VIM" xlink:type="simple">PDA</abbrev> at 25 °C after 3 weeks. Scale bars: 1000 µm (A); 500 µm (B); 50 µm (C); 10 µm (D–F).</p></caption><graphic xmlns:xlink="http://www.w3.org/1999/xlink" xlink:href="imafungus-16-e170123-g009.jpg" position="float" orientation="portrait" xlink:type="simple" id="oo_1433202.jpg"><uri content-type="original_file" xlink:type="simple">https://binary.pensoft.net/fig/1433202</uri></graphic></fig></tp:treatment-sec><tp:treatment-sec sec-type="description" id="SECID0EIWIM"><title>Culture characteristics.</title><p>Conidia germinate in sterile water within 12 h, with germination tubes typically growing laterally from both ends of the spore. Colonies on <abbrev xmlns:xlink="http://www.w3.org/1999/xlink" xlink:title="Potato dextrose agar medium" id="ABBRID0EOWIM" xlink:type="simple">PDA</abbrev> at 25 °C attaining 25 mm diameter in 20 days. Colonies pale yellow and formed compact pulvinate with abundant slimy masses. Conidial masses light yellow, the colony reverse dark yellow, and the margins pale yellow. Conidia hyaline, smooth, onecelled, fusoid, 12–15.5 × 2.0–2.8 µm. Paraphyses rare.</p></tp:treatment-sec><tp:treatment-sec sec-type="host" id="SECID0ESWIM"><title>Host.</title><p>Scale insects (<italic><tp:taxon-name><tp:taxon-name-part taxon-name-part-type="family">Coccidae</tp:taxon-name-part></tp:taxon-name></italic>).</p></tp:treatment-sec><tp:treatment-sec sec-type="habitat" id="SECID0E5WIM"><title>Habitat.</title><p>Subtropical monsoon evergreen broad-leaf forests serve as the habitat for <italic><tp:taxon-name><tp:taxon-name-part taxon-name-part-type="genus" reg="Moelleriella">Moelleriella</tp:taxon-name-part> <tp:taxon-name-part taxon-name-part-type="species" reg="citrus">citrus</tp:taxon-name-part></tp:taxon-name></italic>, which infects scale insects found on the underside of <italic><tp:taxon-name><tp:taxon-name-part taxon-name-part-type="genus" reg="Citrus">Citrus</tp:taxon-name-part></tp:taxon-name></italic> sp. leaves. Infections are typically observed throughout the trees.</p></tp:treatment-sec><tp:treatment-sec sec-type="distribution" id="SECID0EWXIM"><title>Distribution.</title><p>China, Sichuan Province, Chengdu City.</p></tp:treatment-sec><tp:treatment-sec sec-type="material" id="SECID0E2XIM"><title>Material examined.</title><p><bold>CHINA</bold> • Sichuan Province, Chengdu City, Wenjiang District. Infected scale insects were found on the underside of leaves of <italic><tp:taxon-name><tp:taxon-name-part taxon-name-part-type="genus" reg="Citrus">Citrus</tp:taxon-name-part></tp:taxon-name></italic> sp., <named-content xmlns:xlink="http://www.w3.org/1999/xlink" content-type="dwc:verbatimCoordinates" xlink:type="simple"><named-content content-type="geo-json" specific-use="{&#34;type&#34;:&#34;Point&#34;,&#34;coordinates&#34;:[103.850833,30.706667]}" id="NCID0ENYIM" xlink:type="simple">30°42.40'N, 103°51.05'E</named-content></named-content>, alt. 590 m, 10 Oct. 2020, X.L. Xu, XXL202010001 (<named-content xmlns:xlink="http://www.w3.org/1999/xlink" content-type="dwc:institutional_code" xlink:title="Herbarium of Sichuan Agricultural University" xlink:href="http://grbio.org/institution/sichuan-agricultural-university" xlink:type="simple">SICAU</named-content> 25-0078, living culture <named-content xmlns:xlink="http://www.w3.org/1999/xlink" content-type="dwc:institutional_code" xlink:title="Culture Collection of Sichuan Agricultural University" xlink:href="http://grbio.org/institution/sichuan-agricultural-university" xlink:type="simple">SICAUCC</named-content> 25-0059); • <italic>ibid.</italic> XXL202010001-1 (<named-content xmlns:xlink="http://www.w3.org/1999/xlink" content-type="dwc:institutional_code" xlink:title="Herbarium of Sichuan Agricultural University" xlink:href="http://grbio.org/institution/sichuan-agricultural-university" xlink:type="simple">SICAU</named-content> 25-0079, living culture <named-content xmlns:xlink="http://www.w3.org/1999/xlink" content-type="dwc:institutional_code" xlink:title="Culture Collection of Sichuan Agricultural University" xlink:href="http://grbio.org/institution/sichuan-agricultural-university" xlink:type="simple">SICAUCC</named-content> 25-0060).</p></tp:treatment-sec><tp:treatment-sec sec-type="notes" id="SECID0EEZIM"><title>Notes.</title><p><italic><tp:taxon-name><tp:taxon-name-part taxon-name-part-type="genus" reg="Moelleriella">Moelleriella</tp:taxon-name-part> <tp:taxon-name-part taxon-name-part-type="species" reg="raciborskii">raciborskii</tp:taxon-name-part></tp:taxon-name></italic> is accepted as the teleomorph of <italic><tp:taxon-name><tp:taxon-name-part taxon-name-part-type="genus" reg="Aschersonia">Aschersonia</tp:taxon-name-part> <tp:taxon-name-part taxon-name-part-type="species" reg="placenta">placenta</tp:taxon-name-part></tp:taxon-name></italic>, which was previously linked to <italic><tp:taxon-name><tp:taxon-name-part taxon-name-part-type="genus" reg="Hypocrella">Hypocrella</tp:taxon-name-part> <tp:taxon-name-part taxon-name-part-type="species" reg="raciborskii">raciborskii</tp:taxon-name-part></tp:taxon-name></italic> (<xref ref-type="bibr" rid="B14">Chaverri et al. 2008</xref>). Morphologically, <italic><tp:taxon-name><tp:taxon-name-part taxon-name-part-type="genus" reg="Metarhizium">M.</tp:taxon-name-part> <tp:taxon-name-part taxon-name-part-type="species" reg="citrus">citrus</tp:taxon-name-part></tp:taxon-name></italic> is closely related to <italic><tp:taxon-name><tp:taxon-name-part taxon-name-part-type="genus" reg="Metarhizium">M.</tp:taxon-name-part> <tp:taxon-name-part taxon-name-part-type="species" reg="raciborskii">raciborskii</tp:taxon-name-part></tp:taxon-name></italic>, sharing characteristics such as a pale yellow, thin, pulvinate stroma, ovoid or subglobose tubercle processes developing on the periphery of the stroma, and orange ostioles. However, the paraphyses show differences in length, with our collection measuring 85–100 µm compared to 40–70 µm in the previous species, and our collection has larger conidia (12–18.5 × 2.3–3.2 µm vs. 11–14 × 1.5–2 µm) (<xref ref-type="bibr" rid="B69">Liu et al. 2006</xref>).</p></tp:treatment-sec><ref-list><ref id="B14"><mixed-citation xmlns:xlink="http://www.w3.org/1999/xlink" xlink:type="simple"><person-group><name name-style="western"><surname>Chaverri</surname><given-names>P</given-names></name><name name-style="western"><surname>Liu</surname><given-names>M</given-names></name><name name-style="western"><surname>Hodge</surname><given-names>KT</given-names></name></person-group> (<year>2008</year>) <article-title>A monograph of the entomopathogenic genera <italic><tp:taxon-name><tp:taxon-name-part taxon-name-part-type="genus">Hypocrella</tp:taxon-name-part></tp:taxon-name></italic>, <italic><tp:taxon-name><tp:taxon-name-part taxon-name-part-type="genus">Moelleriella</tp:taxon-name-part></tp:taxon-name></italic>, and <italic><tp:taxon-name><tp:taxon-name-part taxon-name-part-type="genus">Samuelsia</tp:taxon-name-part></tp:taxon-name></italic> gen. nov (<italic><tp:taxon-name><tp:taxon-name-part taxon-name-part-type="phylum">Ascomycota</tp:taxon-name-part></tp:taxon-name></italic>, <italic><tp:taxon-name><tp:taxon-name-part taxon-name-part-type="order">Hypocreales</tp:taxon-name-part></tp:taxon-name></italic>, <italic><tp:taxon-name><tp:taxon-name-part taxon-name-part-type="family">Clavicipitaceae</tp:taxon-name-part></tp:taxon-name></italic>), and their aschersonia-like anamorphs in the Neotropics.</article-title><source>Studies in Mycology</source><volume>60</volume>: <fpage>1</fpage>–<lpage>66</lpage>. <ext-link xlink:href="10.3114/sim.2008.60.01" ext-link-type="doi" xlink:type="simple">https://doi.org/10.3114/sim.2008.60.01</ext-link></mixed-citation></ref><ref id="B69"><mixed-citation xmlns:xlink="http://www.w3.org/1999/xlink" xlink:type="simple"><person-group><name name-style="western"><surname>Liu</surname><given-names>M</given-names></name><name name-style="western"><surname>Chaverri</surname><given-names>P</given-names></name><name name-style="western"><surname>Hodge</surname><given-names>KT</given-names></name></person-group> (<year>2006</year>) <article-title>A taxonomic revision of the insect biocontrol fungus <italic><tp:taxon-name><tp:taxon-name-part taxon-name-part-type="genus">Aschersonia</tp:taxon-name-part> <tp:taxon-name-part taxon-name-part-type="species">aleyrodis</tp:taxon-name-part></tp:taxon-name></italic>, its allies with white stromata and their <italic><tp:taxon-name><tp:taxon-name-part taxon-name-part-type="genus">Hypocrella</tp:taxon-name-part></tp:taxon-name></italic> sexual states.</article-title><source>Mycological Research</source><volume>110</volume>: <fpage>537</fpage>–<lpage>554</lpage>. <ext-link xlink:href="10.1016/j.mycres.2006.01.013" ext-link-type="doi" xlink:type="simple">https://doi.org/10.1016/j.mycres.2006.01.013</ext-link></mixed-citation></ref></ref-list></tp:taxon-treatment>
