# Supplementary material for: ﻿Morphological and phylogenetic analyses reveal novel entomopathogenic fungi infecting scale insects and aphids in China
Source: IMA Fungus. 2025 Oct 8;16:e170123. doi: 10.3897/imafungus.16.170123 (PMC12529078; doi:10.3897/imafungus.16.170123)
Supplement: XML Treatment for Podonectria multiarmata [file imafungus.16.170123-treatment7.xml]

<!DOCTYPE tp:taxon-treatment
  PUBLIC "-//TaxonX//DTD Taxonomic Treatment Publishing DTD v0 20100105//EN" "tax-treatment-NSO.dtd">
<tp:taxon-treatment xmlns:tp="http://www.plazi.org/taxpub"><tp:treatment-meta><kwd-group><label>Taxon classification</label><kwd>
                <named-content content-type="kingdom">Animalia</named-content>
              </kwd><kwd>
                <named-content content-type="order">Pleosporales</named-content>
              </kwd><kwd>
                <named-content content-type="family">Podonectriaceae</named-content>
              </kwd></kwd-group><mixed-citation publication-type="journal"><person-group><name><surname>Yang</surname><given-names>Chunlin</given-names></name><name><surname>Xu</surname><given-names>Xiulan</given-names></name><name><surname>Li</surname><given-names>Xinyue</given-names></name><name><surname>Liu</surname><given-names>Feng</given-names></name><name><surname>Zeng</surname><given-names>Zhen</given-names></name><name><surname>Xiao</surname><given-names>Qiangang</given-names></name><name><surname>Liu</surname><given-names>Yinggao</given-names></name></person-group><article-title>﻿Morphological and phylogenetic analyses reveal novel entomopathogenic fungi infecting scale insects and aphids in China</article-title><source>IMA Fungus</source><day>08</day><month>10</month><year>2025</year><volume>16</volume><pub-id pub-id-type="doi">10.3897/imafungus.16.170123</pub-id></mixed-citation></tp:treatment-meta><tp:nomenclature><label>﻿</label><tp:taxon-name><object-id xmlns:xlink="http://www.w3.org/1999/xlink" content-type="arpha" xlink:type="simple">5B0521AE-FEA9-599F-B7AC-09D233734A3A</object-id>
              <tp:taxon-name-part taxon-name-part-type="genus" reg="Podonectria">Podonectria</tp:taxon-name-part>
              <tp:taxon-name-part taxon-name-part-type="species" reg="multiarmata">multiarmata</tp:taxon-name-part>
              <object-id xmlns:xlink="http://www.w3.org/1999/xlink" content-type="mycobank" xlink:type="simple">MB 85837</object-id>
            </tp:taxon-name><tp:taxon-authority>X.L. Xu &amp; C.L. Yang</tp:taxon-authority><tp:taxon-status xmlns:xlink="http://www.w3.org/1999/xlink" xlink:type="simple">sp. nov.</tp:taxon-status><xref ref-type="fig" rid="F10">Fig. 10</xref></tp:nomenclature><tp:treatment-sec sec-type="etymology" id="SECID0EV3IM"><title>Etymology.</title><p>Refers to the species having conidia bearing multiple arm-like extensions.</p></tp:treatment-sec><tp:treatment-sec sec-type="diagnosis" id="SECID0E13IM"><title>Diagnosis.</title><p>Similar to species of <italic><tp:taxon-name><tp:taxon-name-part taxon-name-part-type="genus" reg="Podonectria">Podonectria</tp:taxon-name-part></tp:taxon-name></italic>, <italic><tp:taxon-name><tp:taxon-name-part taxon-name-part-type="genus" reg="Purpureocillium">P.</tp:taxon-name-part> <tp:taxon-name-part taxon-name-part-type="species" reg="multiarmata">multiarmata</tp:taxon-name-part></tp:taxon-name></italic> differs notably in sporulation and conidial morphology, particularly in the extension patterns, size, and septation of the conidial arms.</p></tp:treatment-sec><tp:treatment-sec sec-type="material" id="SECID0ES4IM"><title>Type.</title><p><bold>CHINA</bold> • Sichuan Province, Meishan City, Hongya County. Infected scale insects (<italic><tp:taxon-name><tp:taxon-name-part taxon-name-part-type="genus" reg="Kuwanaspis">Kuwanaspis</tp:taxon-name-part> <tp:taxon-name-part taxon-name-part-type="species" reg="howardi">howardi</tp:taxon-name-part></tp:taxon-name></italic>) were found on the culms of bamboo (<italic><tp:taxon-name><tp:taxon-name-part taxon-name-part-type="genus" reg="Pleioblastus">Pleioblastus</tp:taxon-name-part> <tp:taxon-name-part taxon-name-part-type="species" reg="amarus">amarus</tp:taxon-name-part></tp:taxon-name></italic>), <named-content xmlns:xlink="http://www.w3.org/1999/xlink" content-type="dwc:verbatimCoordinates" xlink:type="simple"><named-content content-type="geo-json" specific-use="{&#34;type&#34;:&#34;Point&#34;,&#34;coordinates&#34;:[103.234000,29.698000]}" id="NCID0ET5IM" xlink:type="simple">29°41.88'N, 103°14.04'E</named-content></named-content>, alt. 540 m, 13 Mar. 2021, C.L. Yang, YCL202103005 (<named-content xmlns:xlink="http://www.w3.org/1999/xlink" content-type="dwc:institutional_code" xlink:title="Herbarium of Sichuan Agricultural University" xlink:href="http://grbio.org/institution/sichuan-agricultural-university" xlink:type="simple">SICAU</named-content> 25-0084 – holotype preserved in the Herbarium of Sichuan Agricultural University; living culture <named-content xmlns:xlink="http://www.w3.org/1999/xlink" content-type="dwc:institutional_code" xlink:title="Culture Collection of Sichuan Agricultural University" xlink:href="http://grbio.org/institution/sichuan-agricultural-university" xlink:type="simple">SICAUCC</named-content> 25-0065 – ex-holotype stored in the Culture Collection in Sichuan Agricultural University).</p></tp:treatment-sec><tp:treatment-sec sec-type="description" id="SECID0EA6IM"><title>Description.</title><p>Habitat associated with scale insects <italic><tp:taxon-name><tp:taxon-name-part taxon-name-part-type="genus" reg="Kuwanaspis">Kuwanaspis</tp:taxon-name-part> <tp:taxon-name-part taxon-name-part-type="species" reg="howardi">howardi</tp:taxon-name-part></tp:taxon-name></italic> on <italic><tp:taxon-name><tp:taxon-name-part taxon-name-part-type="genus" reg="Pleioblastus">Pleioblastus</tp:taxon-name-part> <tp:taxon-name-part taxon-name-part-type="species" reg="amarus">amarus</tp:taxon-name-part></tp:taxon-name></italic> (<italic><tp:taxon-name><tp:taxon-name-part taxon-name-part-type="family">Poaceae</tp:taxon-name-part></tp:taxon-name></italic>). <bold><italic>Sexual morph</italic></bold>: Not observed. <bold><italic>Asexual morph</italic></bold>: <italic><tp:taxon-name><tp:taxon-name-part taxon-name-part-type="above-genus">Hyphomycetes</tp:taxon-name-part></tp:taxon-name></italic>. Colonies surround the scale insects, effuse, white, and diffuse outward to produce thin layers of hyphae. Mycelia branched, septate, 1–3 µm wide. Conidiophores inconspicuous, mononematous, short, straight or slightly curved, mostly reduced to conidiogenous cells. Conidiogenous cells subglobose to globose, acrogenous, determinate hyaline, with obviously conidiogenous loci, 4–6 × 4–7 µm. Conidia usually with two and three arms, V-shaped, Y-shaped or T-shaped, occasionally four arms, smooth, hyaline, each arm varies in length and sharply divergent, slightly constricted at the septa, straight or curved, and tapering toward the apical cell, 1–4septate for each arm, 20–40 (–50) µm long, 3.5–6 wide at the base, 1.5–3 wide near the apex. All arms arise from a bigger basal cell, measuring 6–8 µm wide.</p><fig id="F10" position="float" orientation="portrait"><object-id xmlns:xlink="http://www.w3.org/1999/xlink" content-type="doi" xlink:type="simple">10.3897/imafungus.16.170123.figure10</object-id><object-id xmlns:xlink="http://www.w3.org/1999/xlink" content-type="arpha" xlink:type="simple">7546EA71-5298-5312-ACE5-9140FB4F44A7</object-id><label>Figure 10.</label><caption><p><italic><tp:taxon-name><tp:taxon-name-part taxon-name-part-type="genus" reg="Podonectria">Podonectria</tp:taxon-name-part> <tp:taxon-name-part taxon-name-part-type="species" reg="multiarmata">multiarmata</tp:taxon-name-part></tp:taxon-name></italic>. A–D. Views of colonies of scale insects. E, F. Conidiogenous cells with loci at the apex (yellow arrows). G. Conidiogenous cell with developing conidium. H–M. Conidia. N. Germinating conidium. O, P. Upper and reverse views of cultures on <abbrev xmlns:xlink="http://www.w3.org/1999/xlink" xlink:title="Potato dextrose agar medium" id="ABBRID0EBBJM" xlink:type="simple">PDA</abbrev> after 3 weeks. Scale bars: 10 μm (E–M); 20 μm (N).</p></caption><graphic xmlns:xlink="http://www.w3.org/1999/xlink" xlink:href="imafungus-16-e170123-g010.jpg" position="float" orientation="portrait" xlink:type="simple" id="oo_1433203.jpg"><uri content-type="original_file" xlink:type="simple">https://binary.pensoft.net/fig/1433203</uri></graphic></fig></tp:treatment-sec><tp:treatment-sec sec-type="description" id="SECID0EKBJM"><title>Culture characteristics.</title><p>Conidia germinate on <abbrev xmlns:xlink="http://www.w3.org/1999/xlink" xlink:title="Potato dextrose agar medium" id="ABBRID0EQBJM" xlink:type="simple">PDA</abbrev> within 12 h, with the germination tube usually growing from the tip of the arm. Colonies grow slowly on <abbrev xmlns:xlink="http://www.w3.org/1999/xlink" xlink:title="Potato dextrose agar medium" id="ABBRID0EUBJM" xlink:type="simple">PDA</abbrev>, reaching 2.5 cm in diameter after 20 days at 25 °C, flat, circular, white, gradually becoming light fleshy pink, and the back of colonies yellow.</p></tp:treatment-sec><tp:treatment-sec sec-type="host" id="SECID0EYBJM"><title>Host.</title><p><italic><tp:taxon-name><tp:taxon-name-part taxon-name-part-type="genus" reg="Kuwanaspis">Kuwanaspis</tp:taxon-name-part> <tp:taxon-name-part taxon-name-part-type="species" reg="howardi">howardi</tp:taxon-name-part></tp:taxon-name></italic> (<italic><tp:taxon-name><tp:taxon-name-part taxon-name-part-type="family">Coccidae</tp:taxon-name-part></tp:taxon-name></italic>).</p></tp:treatment-sec><tp:treatment-sec sec-type="habitat" id="SECID0EPCJM"><title>Habitat.</title><p>Subtropical monsoon evergreen broad-leaf forests serve as the habitat for <italic><tp:taxon-name><tp:taxon-name-part taxon-name-part-type="genus" reg="Podonectria">Podonectria</tp:taxon-name-part> <tp:taxon-name-part taxon-name-part-type="species" reg="multiarmata">multiarmata</tp:taxon-name-part></tp:taxon-name></italic>, which infects scale insects found on the culms of bamboo. Infections are typically observed in moist, shaded environments.</p></tp:treatment-sec><tp:treatment-sec sec-type="distribution" id="SECID0EADJM"><title>Distribution.</title><p>China, Sichuan Province, Meishan City.</p></tp:treatment-sec><tp:treatment-sec sec-type="material" id="SECID0EFDJM"><title>Material examined.</title><p><bold>CHINA</bold> • Sichuan Province, Meishan City, Hongya County. Infected scale insects (<italic><tp:taxon-name><tp:taxon-name-part taxon-name-part-type="genus" reg="Kuwanaspis">Kuwanaspis</tp:taxon-name-part> <tp:taxon-name-part taxon-name-part-type="species" reg="howardi">howardi</tp:taxon-name-part></tp:taxon-name></italic>) were found on the culms of <italic><tp:taxon-name><tp:taxon-name-part taxon-name-part-type="genus" reg="Pleioblastus">Pleioblastus</tp:taxon-name-part> <tp:taxon-name-part taxon-name-part-type="species" reg="amarus">amarus</tp:taxon-name-part></tp:taxon-name></italic>, <named-content xmlns:xlink="http://www.w3.org/1999/xlink" content-type="dwc:verbatimCoordinates" xlink:type="simple"><named-content content-type="geo-json" specific-use="{&#34;type&#34;:&#34;Point&#34;,&#34;coordinates&#34;:[103.234000,29.698000]}" id="NCID0EGEJM" xlink:type="simple">29°41.88'N, 103°14.04'E</named-content></named-content>, alt. 540 m, 15 Mar. 2021, C.L. Yang, YCL202103005 (<named-content xmlns:xlink="http://www.w3.org/1999/xlink" content-type="dwc:institutional_code" xlink:title="Herbarium of Sichuan Agricultural University" xlink:href="http://grbio.org/institution/sichuan-agricultural-university" xlink:type="simple">SICAU</named-content> 25-0084, living culture <named-content xmlns:xlink="http://www.w3.org/1999/xlink" content-type="dwc:institutional_code" xlink:title="Culture Collection of Sichuan Agricultural University" xlink:href="http://grbio.org/institution/sichuan-agricultural-university" xlink:type="simple">SICAUCC</named-content> 25-0065); • <italic>ibid.</italic> YCL202103005-1 (<named-content xmlns:xlink="http://www.w3.org/1999/xlink" content-type="dwc:institutional_code" xlink:title="Herbarium of Sichuan Agricultural University" xlink:href="http://grbio.org/institution/sichuan-agricultural-university" xlink:type="simple">SICAU</named-content> 25-0085, living culture <named-content xmlns:xlink="http://www.w3.org/1999/xlink" content-type="dwc:institutional_code" xlink:title="Culture Collection of Sichuan Agricultural University" xlink:href="http://grbio.org/institution/sichuan-agricultural-university" xlink:type="simple">SICAUCC</named-content> 25-0066).</p></tp:treatment-sec><tp:treatment-sec sec-type="notes" id="SECID0E4EJM"><title>Notes.</title><p>Our collections clustered phylogenetically with species of <italic><tp:taxon-name><tp:taxon-name-part taxon-name-part-type="genus" reg="Podonectria">Podonectria</tp:taxon-name-part></tp:taxon-name></italic> based on combined <abbrev xmlns:xlink="http://www.w3.org/1999/xlink" xlink:title="internal transcribed spacer" id="ABBRID0EKFJM" xlink:type="simple">ITS</abbrev>, <abbrev xmlns:xlink="http://www.w3.org/1999/xlink" xlink:title="The nuclear ribosomal large subunit" id="ABBRID0EOFJM" xlink:type="simple">LSU</abbrev>, <abbrev xmlns:xlink="http://www.w3.org/1999/xlink" xlink:title="small subunit nuclear rDNA" id="ABBRID0ESFJM" xlink:type="simple">SSU</abbrev>, <italic>rpb</italic>2, and <italic>tef</italic>1-α sequence data (Fig. <xref ref-type="fig" rid="F3">3</xref>) (100% <abbrev xmlns:xlink="http://www.w3.org/1999/xlink" xlink:title="Maximum likelihood bootstrap values" id="ABBRID0E5FJM" xlink:type="simple">MLBS</abbrev>, 1.00 <abbrev xmlns:xlink="http://www.w3.org/1999/xlink" xlink:title="Bayesian posterior probabilities" id="ABBRID0ECGJM" xlink:type="simple">BIPP</abbrev>). Nucleotide BLAST sequence showed distinguishing identities with those related species <italic><tp:taxon-name><tp:taxon-name-part taxon-name-part-type="genus" reg="Purpureocillium">P.</tp:taxon-name-part> <tp:taxon-name-part taxon-name-part-type="species" reg="sichuanensis">sichuanensis</tp:taxon-name-part></tp:taxon-name></italic> (<named-content xmlns:xlink="http://www.w3.org/1999/xlink" content-type="dwc:institutional_code" xlink:title="Herbarium of Sichuan Agricultural University" xlink:href="http://grbio.org/institution/sichuan-agricultural-university" xlink:type="simple">SICAU</named-content> 16-0003), <italic><tp:taxon-name><tp:taxon-name-part taxon-name-part-type="genus" reg="Purpureocillium">P.</tp:taxon-name-part> <tp:taxon-name-part taxon-name-part-type="species" reg="coccicola">coccicola</tp:taxon-name-part></tp:taxon-name></italic> (pAak), <italic><tp:taxon-name><tp:taxon-name-part taxon-name-part-type="genus" reg="Purpureocillium">P.</tp:taxon-name-part> <tp:taxon-name-part taxon-name-part-type="species" reg="novae-zelandiae">novae-zelandiae</tp:taxon-name-part></tp:taxon-name></italic> (<named-content xmlns:xlink="http://www.w3.org/1999/xlink" content-type="dwc:institutional_code" xlink:title="Culture Collection of Sichuan Agricultural University" xlink:href="http://grbio.org/institution/sichuan-agricultural-university" xlink:type="simple">SICAUCC</named-content> 21-0004), and <italic><tp:taxon-name><tp:taxon-name-part taxon-name-part-type="genus" reg="Purpureocillium">P.</tp:taxon-name-part> <tp:taxon-name-part taxon-name-part-type="species" reg="kuwanaspidis">kuwanaspidis</tp:taxon-name-part></tp:taxon-name></italic> (<named-content xmlns:xlink="http://www.w3.org/1999/xlink" content-type="dwc:institutional_code" xlink:title="Culture Collection of Sichuan Agricultural University" xlink:href="http://grbio.org/institution/sichuan-agricultural-university" xlink:type="simple">SICAUCC</named-content> 21-0002) in <abbrev xmlns:xlink="http://www.w3.org/1999/xlink" xlink:title="internal transcribed spacer" id="ABBRID0E5HJM" xlink:type="simple">ITS</abbrev> (90.38%, 88.45%, 89.89%, 88.26%), <abbrev xmlns:xlink="http://www.w3.org/1999/xlink" xlink:title="The nuclear ribosomal large subunit" id="ABBRID0ECIJM" xlink:type="simple">LSU</abbrev> (96.77%, 98.26%, 97.92%, 98.62%), <abbrev xmlns:xlink="http://www.w3.org/1999/xlink" xlink:title="small subunit nuclear rDNA" id="ABBRID0EGIJM" xlink:type="simple">SSU</abbrev> (99.62%, -, 99.81%, 100%), <italic>tef</italic>1-a (95.34%, -, 94.35%, 95.34%), and <italic>rpb</italic>2 (93.20%, -, 90.74%, 90.39%), respectively. <italic><tp:taxon-name><tp:taxon-name-part taxon-name-part-type="genus" reg="Podonectria">Podonectria</tp:taxon-name-part> <tp:taxon-name-part taxon-name-part-type="species" reg="multiarmata">multiarmata</tp:taxon-name-part></tp:taxon-name></italic> resembles other <italic><tp:taxon-name><tp:taxon-name-part taxon-name-part-type="genus" reg="Podonectria">Podonectria</tp:taxon-name-part></tp:taxon-name></italic> species in its asexual state, producing conidia with arms that are joined at a basal cell (<xref ref-type="bibr" rid="B150">Xu et al. 2021a</xref>). However, it differs in the length and divergence angle of each arm, and it also produces T-type and Y-type conidia with radiating divergent arms.</p></tp:treatment-sec><tp:treatment-sec><!--Section generated to contain objects referenced in tp:taxon-treatment.--><fig id="F3" position="float" orientation="portrait"><object-id xmlns:xlink="http://www.w3.org/1999/xlink" content-type="doi" xlink:type="simple">10.3897/imafungus.16.170123.figure3</object-id><object-id xmlns:xlink="http://www.w3.org/1999/xlink" content-type="arpha" xlink:type="simple">D3358BAB-8B00-51F8-A3BC-D92F3EBF9339</object-id><label>Figure 3.</label><caption><p>Phylogenetic tree based on maximum likelihood analysis of the combined <abbrev xmlns:xlink="http://www.w3.org/1999/xlink" xlink:title="internal transcribed spacer" id="ABBRID0E5NGM" xlink:type="simple">ITS</abbrev>, <abbrev xmlns:xlink="http://www.w3.org/1999/xlink" xlink:title="The nuclear ribosomal large subunit" id="ABBRID0ECOGM" xlink:type="simple">LSU</abbrev>, <abbrev xmlns:xlink="http://www.w3.org/1999/xlink" xlink:title="small subunit nuclear rDNA" id="ABBRID0EGOGM" xlink:type="simple">SSU</abbrev>, <italic>tef</italic>1-α, and <italic>rpb</italic>2 sequences within the <italic><tp:taxon-name><tp:taxon-name-part taxon-name-part-type="order">Pleosporales</tp:taxon-name-part></tp:taxon-name></italic>. Numbers above the nodes represent <abbrev xmlns:xlink="http://www.w3.org/1999/xlink" xlink:title="Maximum likelihood bootstrap values" id="ABBRID0EUOGM" xlink:type="simple">MLBS</abbrev> values (≥ 60%, left) and <abbrev xmlns:xlink="http://www.w3.org/1999/xlink" xlink:title="Bayesian posterior probabilities" id="ABBRID0EYOGM" xlink:type="simple">BIPP</abbrev> values (≥ 0.95, right), with lower values denoted as “–”. The tree is rooted to <italic><tp:taxon-name><tp:taxon-name-part taxon-name-part-type="genus" reg="Tubeufia">Tubeufia</tp:taxon-name-part> <tp:taxon-name-part taxon-name-part-type="species" reg="javanica">javanica</tp:taxon-name-part></tp:taxon-name></italic> (MFLUCC 12-0545) and <italic><tp:taxon-name><tp:taxon-name-part taxon-name-part-type="genus" reg="Tubeufia">T.</tp:taxon-name-part> <tp:taxon-name-part taxon-name-part-type="species" reg="chiangmaiensis">chiangmaiensis</tp:taxon-name-part></tp:taxon-name></italic> (MFLUCC 11-0514). Ex-type strains are highlighted in bold, and isolates from the present study are shown in red.</p></caption><graphic xmlns:xlink="http://www.w3.org/1999/xlink" xlink:href="imafungus-16-e170123-g003.jpg" position="float" orientation="portrait" xlink:type="simple" id="oo_1433196.jpg"><uri content-type="original_file" xlink:type="simple">https://binary.pensoft.net/fig/1433196</uri></graphic></fig></tp:treatment-sec><ref-list><ref id="B150"><mixed-citation xmlns:xlink="http://www.w3.org/1999/xlink" xlink:type="simple"><person-group><name name-style="western"><surname>Xu</surname><given-names>XL</given-names></name><name name-style="western"><surname>Zeng</surname><given-names>Q</given-names></name><etal/></person-group> (<year>2021a</year>) Insight into the systematics of novel entomopathogenic fungi associated with armored scale insect, <italic><tp:taxon-name><tp:taxon-name-part taxon-name-part-type="genus">Kuwanaspis</tp:taxon-name-part> <tp:taxon-name-part taxon-name-part-type="species">howardi</tp:taxon-name-part></tp:taxon-name></italic> (<italic><tp:taxon-name><tp:taxon-name-part taxon-name-part-type="order">Hemiptera</tp:taxon-name-part></tp:taxon-name></italic>: <italic><tp:taxon-name><tp:taxon-name-part taxon-name-part-type="family">Diaspididae</tp:taxon-name-part></tp:taxon-name></italic>) in China. Journal of <tp:taxon-name><tp:taxon-name-part taxon-name-part-type="kingdom">Fungi</tp:taxon-name-part></tp:taxon-name> 7: 628. <ext-link xlink:href="10.3390/jof7080628" ext-link-type="doi" xlink:type="simple">https://doi.org/10.3390/jof7080628</ext-link></mixed-citation></ref></ref-list></tp:taxon-treatment>
